# Supplementary material for: Facets of individual-specific health signatures determined from longitudinal plasma proteome profiling
Source: eBioMedicine. 2020 Jul 3;57:102854. doi: 10.1016/j.ebiom.2020.102854 (PMC7334812; doi:10.1016/j.ebiom.2020.102854)
Supplement: Supplementary file 2 [file mmc2.xlsx]

## Sheet: All binders n=1483
Gene name	Product code	Provider	Antibody source	RRID	Binder ID	Bead array	ENSG	Uniprot ID	Species	Selected profile (Y=yes, M=merged with another binder sharing target and score, N=no)	Antibody score
A1BG	Bsi0182	BioSystems Int.	BSI	#N/A	Bsi0182.A1BG.BA281	BA281	ENSG00000121410	P04217	mouse	Y	3.5042
A1BG	Bsi0198	BioSystems Int.	BSI	#N/A	Bsi0198.A1BG.BA281	BA281	ENSG00000121410	P04217	mouse	N	0
A2M	Bsi0038	BioSystems Int.	BSI	#N/A	Bsi0038.A2M.BA281	BA281	ENSG00000175899	P01023	mouse	N	0
A2M	Bsi0200	BioSystems Int.	BSI	#N/A	Bsi0200.A2M.BA281	BA281	ENSG00000175899	P01023	mouse	N	0
ABL1	HPA002019	HPA	HPA	#N/A	HPA002019.ABL1.BA349.2	BA349.2	ENSG00000097007	P00519	rabbit	Y	2.6006
ABL1	HPA028409	HPA	HPA	AB_10601011	HPA028409.ABL1.BA349.2	BA349.2	ENSG00000097007	P00519	rabbit	N	0
ACAD9	HPA037716	HPA	HPA	AB_10673638	HPA037716.ACAD9.BA349.2	BA349.2	ENSG00000177646	Q9H845	rabbit	Y	6.0936
ACAD9	HPA046720	HPA	HPA	AB_2679773	HPA046720.ACAD9.BA349.2	BA349.2	ENSG00000177646	Q9H845	rabbit	N	6.0325
ACAN	HPA038242	HPA	HPA	AB_2675910	HPA038242.ACAN.BA349.2	BA349.2	ENSG00000157766	P16112	rabbit	N	0
ACAN	HPA038241	HPA	HPA	AB_2675909	HPA038241.ACAN.BA349.2	BA349.2	ENSG00000157766	P16112	rabbit	Y	2.9158
ACE2	HPA000288	HPA	HPA	AB_1078160	HPA000288.ACE2.BA349.2	BA349.2	ENSG00000130234	Q9BYF1	rabbit	N	2.5191
ACE2	HPA069228	HPA	HPA	#N/A	HPA069228.ACE2.BA349.2	BA349.2	ENSG00000130234	Q9BYF1	rabbit	Y	2.5833
ACLY	HPA028758	HPA	HPA	AB_10603575	HPA028758.ACLY.BA280	BA280	ENSG00000131473	P53396	rabbit	N	0
ACO1	HPA019371	HPA	HPA	AB_1844519	HPA019371.ACO1.BA348.2	BA348.2	ENSG00000122729	P21399	rabbit	N	2.7131
ACO1	HPA024157	HPA	HPA	AB_1844520	HPA024157.ACO1.BA348.2	BA348.2	ENSG00000122729	P21399	rabbit	Y	2.8264
ACOX2	HPA038279	HPA	HPA	#N/A	HPA038279.ACOX2.BA281	BA281	ENSG00000168306	Q99424	rabbit	Y	2.295
ACOX2	HPA064845	HPA	HPA	AB_2685368	HPA064845.ACOX2.BA281	BA281	ENSG00000168306	Q99424	rabbit	N	0
ACP5	HPA059463	HPA	HPA	AB_2684028	HPA059463.ACP5.BA280	BA280	ENSG00000102575	P13686	rabbit	N	0
ACTB	66009-1-Ig	Proteintech	CAB	AB_2687938	66009-1-Ig.ACTB.BA281	BA281	ENSG00000075624	P60709	mouse	N	0.841
ACTN1	MAB8279	R&D Systems	CAB	#N/A	MAB8279.ACTN1.BA281	BA281	ENSG00000072110	P12814	mouse	Y	2.2649
ADA	HPA001399	HPA	HPA	AB_1078099	HPA001399.ADA.BA280	BA280	ENSG00000196839	P00813	rabbit	Y	2.2927
ADAM11	HPA053299	HPA	HPA	#N/A	HPA053299.ADAM11.BA349.2	BA349.2	ENSG00000073670	O75078	rabbit	N	0
ADAM11	HPA068801	HPA	HPA	#N/A	HPA068801.ADAM11.BA349.2	BA349.2	ENSG00000073670	O75078	rabbit	Y	2.7633
ADAM12	HPA030867	HPA	HPA	AB_10602428	HPA030867.ADAM12.BA280	BA280	ENSG00000148848	O43184	rabbit	Y	2.0159
ADAMTS1	HPA031498	HPA	HPA	AB_2673907	HPA031498.ADAMTS1.BA280	BA280	ENSG00000154734	Q9UHI8	rabbit	Y	2.8323
ADAMTS13	HPA042014	HPA	HPA	AB_2677798	HPA042014.ADAMTS13.BA348.2	BA348.2	ENSG00000160323, ENSG00000281244	Q76LX8	rabbit	N	2.6879
ADAMTS13	HPA052077	HPA	HPA	#N/A	HPA052077.ADAMTS13.BA348.2	BA348.2	ENSG00000160323, ENSG00000281244	Q76LX8	rabbit	Y	2.8072
ADAMTS15	HPA042867	HPA	HPA	AB_10794535	HPA042867.ADAMTS15.BA349.2	BA349.2	ENSG00000166106	Q8TE58	rabbit	Y	2.7127
ADAMTS15	HPA059418	HPA	HPA	#N/A	HPA059418.ADAMTS15.BA349.2	BA349.2	ENSG00000166106	Q8TE58	rabbit	N	2.5679
ADGRB3	HPA015658	HPA	HPA	#N/A	HPA015658.ADGRB3.BA280	BA280	ENSG00000135298	O60242	rabbit	Y	2.6799
ADGRF5	HPA065251	HPA	HPA	#N/A	HPA065251.ADGRF5.BA281	BA281	ENSG00000069122	Q8IZF2	rabbit	Y	2.5996
ADGRG4	HPA035324	HPA	HPA	AB_10671512	HPA035324.ADGRG4.BA281	BA281	ENSG00000156920	Q8IZF6	rabbit	N	1
ADM	HPA031806	HPA	HPA	#N/A	HPA031806.ADM.BA280	BA280	ENSG00000148926	P35318	rabbit	N	1
ADM5	HPA064482	HPA	HPA	#N/A	HPA064482.ADM5.BA281	BA281	ENSG00000224420	C9JUS6	rabbit	N	0
ADM5	HPA065759	HPA	HPA	#N/A	HPA065759.ADM5.BA281	BA281	ENSG00000224420	C9JUS6	rabbit	N	6.5998
ADM5	HPA069183	HPA	HPA	#N/A	HPA069183.ADM5.BA281	BA281	ENSG00000224420	C9JUS6	rabbit	Y	6.6567
AFM	Bsi0063	BioSystems Int.	BSI	#N/A	Bsi0063.AFM.BA281	BA281	ENSG00000079557	P43652	mouse	N	2.4001
AFM	Bsi0131	BioSystems Int.	BSI	#N/A	Bsi0131.AFM.BA281	BA281	ENSG00000079557	P43652	mouse	Y	2.4056
AFP	HPA010607	HPA	HPA	AB_1078141	HPA010607.AFP.BA348.2	BA348.2	ENSG00000081051	P02771	rabbit	N	0
AFP	HPA010125	HPA	HPA	#N/A	HPA010125.AFP.BA348.2	BA348.2	ENSG00000081051	P02771	rabbit	N	0
AGER	HPA069474	HPA	HPA	#N/A	HPA069474.AGER.BA348.2	BA348.2	ENSG00000204305, ENSG00000206320, ENSG00000229058, ENSG00000230514, ENSG00000231268, ENSG00000234729, ENSG00000237405	Q15109	rabbit	Y	2.9335
AGER	HPA064436	HPA	HPA	AB_2685264	HPA064436.AGER.BA348.2	BA348.2	ENSG00000204305, ENSG00000206320, ENSG00000229058, ENSG00000230514, ENSG00000231268, ENSG00000234729, ENSG00000237405	Q15109	rabbit	N	2.8985
AGRP	HPA041017	HPA	HPA	AB_10795498	HPA041017.AGRP.BA281	BA281	ENSG00000159723	O00253	rabbit	N	0
AGT	HPA001557	HPA	HPA	AB_1078111	HPA001557.AGT.BA280	BA280	ENSG00000135744	P01019	rabbit	Y	7.2722
AHSG	Bsi0907	BioSystems Int.	BSI	#N/A	Bsi0907.AHSG.BA281	BA281	ENSG00000145192	P02765	mouse	Y	10.0978
AHSG	Bsi1448	BioSystems Int.	BSI	#N/A	Bsi1448.AHSG.BA281	BA281	ENSG00000145192	P02765	mouse	N	6.2512
AIF1	HPA049234	HPA	HPA	AB_2680685	HPA049234.AIF1.BA349.2	BA349.2	ENSG00000204472, ENSG00000206428, ENSG00000234836, ENSG00000235588, ENSG00000235985, ENSG00000237727	P55008	rabbit	N	2.7656
AIF1	HPA062949	HPA	HPA	AB_2732694	HPA062949.AIF1.BA349.2	BA349.2	ENSG00000204472, ENSG00000206428, ENSG00000234836, ENSG00000235588, ENSG00000235985, ENSG00000237727	P55008	rabbit	Y	2.9548
AKR1A1	HPA019649	HPA	HPA	AB_1844696	HPA019649.AKR1A1.BA349.2	BA349.2	ENSG00000117448	P14550	rabbit	N	2.5853
AKR1A1	HPA027734	HPA	HPA	AB_10600976	HPA027734.AKR1A1.BA349.2	BA349.2	ENSG00000117448	P14550	rabbit	Y	2.6525
AKT1	AF2055	R&D Systems	CAB	#N/A	AF2055.AKT1.BA281	BA281	ENSG00000142208	P31749	rabbit	Y	2.9043
ALB	Bsi0097	BioSystems Int.	BSI	#N/A	Bsi0097.ALB.BA281	BA281	ENSG00000163631	P02768	mouse	N	0
ALB	Bsi2684	BioSystems Int.	BSI	#N/A	Bsi2684.ALB.BA281	BA281	ENSG00000163631	P02768	mouse	N	0
ALDH5A1	HPA029716	HPA	HPA	AB_10601876	HPA029716.ALDH5A1.BA280	BA280	ENSG00000112294	P51649	rabbit	N	1
ALDH9A1	HPA006077	HPA	HPA	#N/A	HPA006077.ALDH9A1.BA348.2	BA348.2	ENSG00000143149	P49189	rabbit	N	2.4891
ALDH9A1	HPA010873	HPA	HPA	AB_1078126	HPA010873.ALDH9A1.BA348.2	BA348.2	ENSG00000143149	P49189	rabbit	Y	2.7537
ALPL	HPA008765	HPA	HPA	AB_1078138	HPA008765.ALPL.BA348.2	BA348.2	ENSG00000162551	P05186	rabbit	N	2.688
ALPL	HPA008697	HPA	HPA	#N/A	HPA008697.ALPL.BA348.2	BA348.2	ENSG00000162551	P05186	rabbit	Y	2.6982
AMBP	Bsi0134	BioSystems Int.	BSI	#N/A	Bsi0134.AMBP.BA281	BA281	ENSG00000106927	P02760	mouse	Y	2.7601
AMFR	HPA029018	HPA	HPA	AB_2672869	HPA029018.AMFR.BA280	BA280	ENSG00000159461	Q9UKV5	rabbit	Y	2.9073
AMIGO2	HPA054004	HPA	HPA	AB_2682339	HPA054004.AMIGO2.BA348.2	BA348.2	ENSG00000139211	Q86SJ2	rabbit	Y	2.7675
AMIGO2	HPA059601	HPA	HPA	AB_2684078	HPA059601.AMIGO2.BA348.2	BA348.2	ENSG00000139211	Q86SJ2	rabbit	N	2.7325
ANG	DY265	R&D Systems	CAB	#N/A	CABDY265.ANG.BA281	BA281	ENSG00000214274	P03950	mouse	Y	7.4329
ANGPT1	HPA018816	HPA	HPA	AB_1844821	HPA018816.ANGPT1.BA348.2	BA348.2	ENSG00000154188	Q15389	rabbit	Y	2.3475
ANGPT1	HPA018793	HPA	HPA	AB_1844820	HPA018793.ANGPT1.BA348.2	BA348.2	ENSG00000154188	Q15389	rabbit	N	0
ANGPT2	HPA017958	HPA	HPA	#N/A	HPA017958.ANGPT2.BA348.2	BA348.2	ENSG00000091879	O15123	rabbit	Y	2.5427
ANGPT2	HPA049508	HPA	HPA	#N/A	HPA049508.ANGPT2.BA348.2	BA348.2	ENSG00000091879	O15123	rabbit	N	1
ANGPT2	HPA068842	HPA	HPA	#N/A	HPA068842.ANGPT2.BA348.2	BA348.2	ENSG00000091879	O15123	rabbit	N	2.4246
ANGPTL3	HPA038097	HPA	HPA	AB_10675628	HPA038097.ANGPTL3.BA348.2	BA348.2	ENSG00000132855	Q9Y5C1	rabbit	Y	11.4836
ANGPTL3	HPA054306	HPA	HPA	#N/A	HPA054306.ANGPTL3.BA348.2	BA348.2	ENSG00000132855	Q9Y5C1	rabbit	N	2.8541
ANGPTL3	HPA072914	HPA	HPA	#N/A	HPA072914.ANGPTL3.BA348.2	BA348.2	ENSG00000132855	Q9Y5C1	rabbit	N	11.4224
ANGPTL4	HPA006666	HPA	HPA	#N/A	HPA006666.ANGPTL4.BA348.2	BA348.2	ENSG00000167772	Q9BY76	rabbit	N	2.7155
ANGPTL4	HPA056110	HPA	HPA	#N/A	HPA056110.ANGPTL4.BA348.2	BA348.2	ENSG00000167772	Q9BY76	rabbit	Y	2.8698
ANK2	HPA007570	HPA	HPA	#N/A	HPA007570.ANK2.BA349.2	BA349.2	ENSG00000145362	Q01484	rabbit	Y	2.6799
ANK2	HPA035970	HPA	HPA	AB_2674893	HPA035970.ANK2.BA349.2	BA349.2	ENSG00000145362	Q01484	rabbit	N	2.632
ANKRD35	HPA035453	HPA	HPA	AB_10672864	HPA035453.ANKRD35.BA281	BA281	ENSG00000198483	Q8N283	rabbit	N	0.83
ANO2	HPA036277	HPA	HPA	#N/A	HPA036277.ANO2.BA280	BA280	ENSG00000047617	Q9NQ90	rabbit	Y	2.6789
ANXA2	HPA046964	HPA	HPA	AB_2732537	HPA046964.ANXA2.BA348.2	BA348.2	ENSG00000182718	P07355	rabbit	N	0
ANXA2	HPA061798	HPA	HPA	AB_2732671	HPA061798.ANXA2.BA348.2	BA348.2	ENSG00000182718	P07355	rabbit	Y	2.6868
APCS	Bsi0407	BioSystems Int.	BSI	#N/A	Bsi0407.APCS.BA281	BA281	ENSG00000132703	P02743	mouse	Y	3.7474
APCS	Bsi0762	BioSystems Int.	BSI	#N/A	Bsi0762.APCS.BA281	BA281	ENSG00000132703	P02743	mouse	N	0
APMAP	HPA012593	HPA	HPA	#N/A	HPA012593.APMAP.BA348.2	BA348.2	ENSG00000101474	Q9HDC9	rabbit	N	0
APMAP	HPA064700	HPA	HPA	AB_2685328	HPA064700.APMAP.BA348.2	BA348.2	ENSG00000101474	Q9HDC9	rabbit	Y	2.409
APOA1	Bsi0179	BioSystems Int.	BSI	#N/A	Bsi0179.APOA1.BA281	BA281	ENSG00000118137	P02647	mouse	Y	2.5455
APOA1	Bsi0471	BioSystems Int.	BSI	#N/A	Bsi0471.APOA1.BA281	BA281	ENSG00000118137	P02647	mouse	N	1
APOA4	HPA001352	HPA	HPA	AB_1078179	HPA001352.APOA4.BA280	BA280	ENSG00000110244	P06727	rabbit	Y	10.8698
APOA4	HPA005149	HPA	HPA	#N/A	HPA005149.APOA4.BA280	BA280	ENSG00000110244	P06727	rabbit	N	10.716
APOB	HPA055096	HPA	HPA	#N/A	HPA055096.APOB.BA280	BA280	ENSG00000084674	P04114	rabbit	N	0
APOB	Bsi0178	BioSystems Int.	BSI	#N/A	Bsi0178.APOB.BA281	BA281	ENSG00000084674	P04114	mouse	N	3.4031
APOB	Bsi0266	BioSystems Int.	BSI	#N/A	Bsi0266.APOB.BA281	BA281	ENSG00000084674	P04114	mouse	N	0
APOB	MAB4124	R&D Systems	CAB	AB_10633219	MAB4124.APOB.BA281	BA281	ENSG00000084674	P04114	mouse	Y	7.5615
APOBR	HPA042093	HPA	HPA	AB_10795393	HPA042093.APOBR.BA280	BA280	ENSG00000184730	Q0VD83	rabbit	Y	2.2732
APOD	HPA040520	HPA	HPA	AB_2677020	HPA040520.APOD.BA348.2	BA348.2	ENSG00000189058	P05090	rabbit	Y	7.3382
APOE	HPA068768	HPA	HPA	AB_2686029	HPA068768.APOE.BA348.2	BA348.2	ENSG00000130203	P02649	rabbit	Y	2.94
APOH	HPA001654	HPA	HPA	AB_1078181	HPA001654.APOH.BA280	BA280	ENSG00000091583	P02749	rabbit	Y	2.6279
APOL1	HPA018885	HPA	HPA	AB_1844953	HPA018885.APOL1.BA348.2	BA348.2	ENSG00000100342	O14791	rabbit	Y	7.5348
APOL1	HPA072100	HPA	HPA	#N/A	HPA072100.APOL1.BA348.2	BA348.2	ENSG00000100342	O14791	rabbit	N	2.9345
APOL6	HPA000806	HPA	HPA	#N/A	HPA000806.APOL6.BA280	BA280	ENSG00000221963	Q9BWW8	rabbit	Y	2.6846
APOM	HPA056226	HPA	HPA	#N/A	HPA056226.APOM.BA348.2	BA348.2	ENSG00000204444, ENSG00000206409, ENSG00000224290, ENSG00000226215, ENSG00000227567, ENSG00000231974, ENSG00000235754	O95445	rabbit	Y	2.7246
AQP4	HPA014784	HPA	HPA	AB_1844967	HPA014784.AQP4.BA280	BA280	ENSG00000171885	P55087	rabbit	Y	2.4534
AR	HPA003899	HPA	HPA	#N/A	HPA003899.AR.BA349.2	BA349.2	ENSG00000169083	P10275	rabbit	N	1
AR	HPA004733	HPA	HPA	#N/A	HPA004733.AR.BA349.2	BA349.2	ENSG00000169083	P10275	rabbit	N	2.4234
AR	HPA065701	HPA	HPA	AB_2685535	HPA065701.AR.BA349.2	BA349.2	ENSG00000169083	P10275	rabbit	Y	2.9608
AR	HPA029269	HPA	HPA	#N/A	HPA029269.AR.BA349.2	BA349.2	ENSG00000169083	P10275	rabbit	N	2.5978
ARCN1	HPA037573	HPA	HPA	AB_10696938	HPA037573.ARCN1.BA348.2	BA348.2	ENSG00000095139	P48444	rabbit	N	2.275
ARCN1	HPA044874	HPA	HPA	AB_2679126	HPA044874.ARCN1.BA348.2	BA348.2	ENSG00000095139	P48444	rabbit	Y	2.6475
ARG1	HPA024006	HPA	HPA	AB_1844987	HPA024006.ARG1.BA349.2	BA349.2	ENSG00000118520	P05089	rabbit	Y	2.9687
ARID5B	HPA015037	HPA	HPA	AB_1845015	HPA015037.ARID5B.BA280	BA280	ENSG00000150347	Q14865	rabbit	Y	2.8448
ARL13A	HPA037378	HPA	HPA	AB_10670932	HPA037378.ARL13A.BA281	BA281	ENSG00000174225	Q5H913	rabbit	Y	2.8026
ARPC2	HPA008352	HPA	HPA	AB_1854887	HPA008352.ARPC2.BA348.2	BA348.2	ENSG00000163466	O15144	rabbit	N	6.6898
ARPC2	HPA052703	HPA	HPA	#N/A	HPA052703.ARPC2.BA348.2	BA348.2	ENSG00000163466	O15144	rabbit	Y	6.7351
ARSJ	HPA036481	HPA	HPA	AB_2675146	HPA036481.ARSJ.BA280	BA280	ENSG00000180801	Q5FYB0	rabbit	Y	2.3507
ASIC4	HPA036042	HPA	HPA	#N/A	HPA036042.ASIC4.BA280	BA280	ENSG00000072182	Q96FT7	rabbit	Y	2.3125
ATE1	HPA038444	HPA	HPA	AB_10672745	HPA038444.ATE1.BA280	BA280	ENSG00000107669	O95260	rabbit	Y	2.4837
ATP5F1B	HPA001520	HPA	HPA	AB_1078243	HPA001520.ATP5F1B.BA349.2	BA349.2	ENSG00000110955	P06576	rabbit	Y	2.3158
AXIN1	HPA056522	HPA	HPA	#N/A	HPA056522.AXIN1.BA280	BA280	ENSG00000103126	O15169	rabbit	Y	2.8071
AXIN1	HPA042412	HPA	HPA	#N/A	HPA042412.AXIN1.BA281	BA281	ENSG00000103126	O15169	rabbit	N	1
AXIN1	HPA073924	HPA	HPA	#N/A	HPA073924.AXIN1.BA281	BA281	ENSG00000103126	O15169	rabbit	N	2.6818
BCAR3	HPA014858	HPA	HPA	AB_1845302	HPA014858.BCAR3.BA349.2	BA349.2	ENSG00000137936	O75815	rabbit	Y	2.965
BCAR3	HPA056894	HPA	HPA	#N/A	HPA056894.BCAR3.BA349.2	BA349.2	ENSG00000137936	O75815	rabbit	N	2.9006
BCAT1	HPA040081	HPA	HPA	#N/A	HPA040081.BCAT1.BA281	BA281	ENSG00000060982	P54687	rabbit	N	0
BCL2	HPA066946	HPA	HPA	#N/A	HPA066946.BCL2.BA349.2	BA349.2	ENSG00000171791	P10415	rabbit	N	0
BCL2	HPA068934	HPA	HPA	#N/A	HPA068934.BCL2.BA349.2	BA349.2	ENSG00000171791	P10415	rabbit	Y	2.7488
BCL2L1	HPA035734	HPA	HPA	AB_2674757	HPA035734.BCL2L1.BA349.2	BA349.2	ENSG00000171552	Q07817	rabbit	N	6.1705
BCL2L1	HPA061308	HPA	HPA	#N/A	HPA061308.BCL2L1.BA349.2	BA349.2	ENSG00000171552	Q07817	rabbit	N	2.5928
BCL2L1	HPA071413	HPA	HPA	#N/A	HPA071413.BCL2L1.BA349.2	BA349.2	ENSG00000171552	Q07817	rabbit	Y	6.2779
BCL6	HPA004899	HPA	HPA	AB_1078273	HPA004899.BCL6.BA280	BA280	ENSG00000113916	P41182	rabbit	Y	2.8832
BDH2	HPA036028	HPA	HPA	AB_10670674	HPA036028.BDH2.BA280	BA280	ENSG00000164039	Q9BUT1	rabbit	N	0
BIN2	HPA038667	HPA	HPA	AB_2676140	HPA038667.BIN2.BA281	BA281	ENSG00000110934	Q9UBW5	rabbit	Y	2.9332
BLOC1S6	HPA039928	HPA	HPA	AB_10673538	HPA039928.BLOC1S6.BA281	BA281	ENSG00000104164	Q9UL45	rabbit	Y	2.4067
BLVRB	HPA041698	HPA	HPA	AB_10796781	HPA041698.BLVRB.BA281	BA281	ENSG00000090013	P30043	rabbit	Y	7.6896
BLVRB	HPA041937	HPA	HPA	AB_10794308	HPA041937.BLVRB.BA281	BA281	ENSG00000090013	P30043	rabbit	N	2.6404
BMPR1A	HPA052018	HPA	HPA	#N/A	HPA052018.BMPR1A.BA348.2	BA348.2	ENSG00000107779	P36894	rabbit	N	0
BMPR1A	HPA062240	HPA	HPA	#N/A	HPA062240.BMPR1A.BA348.2	BA348.2	ENSG00000107779	P36894	rabbit	N	0
BMPR2	HPA017385	HPA	HPA	AB_1845397	HPA017385.BMPR2.BA349.2	BA349.2	ENSG00000204217	Q13873	rabbit	Y	2.7143
BMPR2	HPA049014	HPA	HPA	AB_2680599	HPA049014.BMPR2.BA349.2	BA349.2	ENSG00000204217	Q13873	rabbit	N	2.4324
BPGM	HPA016493	HPA	HPA	AB_1845414	HPA016493.BPGM.BA280	BA280	ENSG00000172331	P07738	rabbit	Y	2.9117
BPIFA1	HPA065319	HPA	HPA	#N/A	HPA065319.BPIFA1.BA348.2	BA348.2	ENSG00000198183	Q9NP55	rabbit	N	2.7164
BPIFA1	HPA071397	HPA	HPA	#N/A	HPA071397.BPIFA1.BA348.2	BA348.2	ENSG00000198183	Q9NP55	rabbit	Y	2.8673
BSDC1	HPA031358	HPA	HPA	AB_2673841	HPA031358.BSDC1.BA280	BA280	ENSG00000160058	Q9NW68	rabbit	Y	2.4594
BSG	HPA036048	HPA	HPA	AB_2674917	HPA036048.BSG.BA280	BA280	ENSG00000172270	P35613	rabbit	Y	2.4213
BST1	HPA050121	HPA	HPA	AB_2681025	HPA050121.BST1.BA348.2	BA348.2	ENSG00000109743	Q10588	rabbit	Y	2.5235
BST1	HPA077022	HPA	HPA	#N/A	HPA077022.BST1.BA348.2	BA348.2	ENSG00000109743	Q10588	rabbit	N	2.4918
BTC	HPA019201	HPA	HPA	#N/A	HPA019201.BTC.BA349.2	BA349.2	ENSG00000174808	P35070	rabbit	Y	2.8525
BTC	HPA074357	HPA	HPA	#N/A	HPA074357.BTC.BA349.2	BA349.2	ENSG00000174808	P35070	rabbit	N	0
BUB1B-PAK6; PAK6	HPA031124	HPA	HPA	AB_10601044	HPA031124.BUB1B-PAK6*.BA349.2	BA349.2	ENSG00000259288; ENSG00000137843	Q9NQU5	rabbit	Y	2.9457
BUB1B-PAK6; PAK6	HPA050219	HPA	HPA	#N/A	HPA050219.BUB1B-PAK6*.BA349.2	BA349.2	ENSG00000259288; ENSG00000137843	Q9NQU5	rabbit	N	2.5314
C15orf54	HPA055347	HPA	HPA	#N/A	HPA055347.C15orf54.BA280	BA280	ENSG00000175746	Q8N8G6		Y	2.8488
C18orf63	HPA041789	HPA	HPA	#N/A	HPA041789.C18orf63.BA280	BA280	ENSG00000206043	Q68DL7	rabbit	Y	2.7025
C19orf47	HPA041843	HPA	HPA	AB_10959886	HPA041843.C19orf47.BA280	BA280	ENSG00000160392	Q8N9M1	rabbit	Y	2.9015
C1orf131	HPA028452	HPA	HPA	AB_10610979	HPA028452.C1orf131.BA281	BA281	ENSG00000143633	Q8NDD1	rabbit	N	0
C1QA	MAB4035	R&D Systems	CAB	AB_11212575	MAB4035.C1QA.BA281	BA281	ENSG00000173372	P02745	rat	Y	2.7567
C1QB	Bsi0435	BioSystems Int.	BSI	#N/A	Bsi0435.C1QB.BA281	BA281	ENSG00000173369	P02746	mouse	N	0
C1R	HPA001251	HPA	HPA	AB_2666252	HPA001251.C1R.BA348.2	BA348.2	ENSG00000159403	P00736	rabbit	N	2.8259
C1R	HPA001551	HPA	HPA	AB_10754818	HPA001551.C1R.BA348.2	BA348.2	ENSG00000159403	P00736	rabbit	Y	6.9278
C2	MAB1936	R&D Systems	CAB	AB_94432	MAB1936.C2.BA281	BA281	ENSG00000166278, ENSG00000204364, ENSG00000206372, ENSG00000226560, ENSG00000231543, ENSG00000235017, ENSG00000235696	P06681	mouse	Y	6.5158
C20orf196	HPA043314	HPA	HPA	#N/A	HPA043314.C20orf196.BA281	BA281	ENSG00000171984	Q8IYI0	rabbit	N	0
C2CD3	HPA038553	HPA	HPA	AB_2676080	HPA038553.C2CD3.BA281	BA281	ENSG00000168014	Q4AC94	rabbit	N	0
C3	Bsi0190	BioSystems Int.	BSI	#N/A	Bsi0190.C3.BA281	BA281	ENSG00000125730	P01024	mouse	M	3.6866
C3	Bsi0263	BioSystems Int.	BSI	#N/A	Bsi0263.C3.BA281	BA281	ENSG00000125730	P01024	mouse	N	3.6091
C3	MAB3677	R&D Systems	CAB	#N/A	MAB3677.C3.BA281	BA281	ENSG00000125730	P01024	mouse	M	3.6866
C4A	Bsi0150	BioSystems Int.	BSI	#N/A	Bsi0150.C4A.BA281	BA281	ENSG00000206340, ENSG00000227746, ENSG00000244207, ENSG00000244731	P0C0L4	mouse	N	3.4081
C4A	Bsi0808	BioSystems Int.	BSI	#N/A	Bsi0808.C4A.BA281	BA281	ENSG00000206340, ENSG00000227746, ENSG00000244207, ENSG00000244731	P0C0L4	mouse	N	5.9377
C4A	OASA01015	Aviva	CAB	AB_10868191	OASA01015.C4A.BA281	BA281	ENSG00000206340, ENSG00000227746, ENSG00000244207, ENSG00000244731	P0C0L4	mouse	Y	10.3097
C4A; C4B	HPA048287	HPA	HPA	AB_2680341	HPA048287.C4A*.BA349.2	BA349.2	ENSG00000179915, ENSG00000185652, ENSG00000197746; ENSG00000105851, ENSG00000137193	P0C0L4; P0C0L5	rabbit	N	6.2656
C4A; C4B	HPA050103	HPA	HPA	AB_2681016	HPA050103.C4A*.BA349.2	BA349.2	ENSG00000179915, ENSG00000185652, ENSG00000197746; ENSG00000105851, ENSG00000137193	P0C0L4; P0C0L5	rabbit	Y	6.3549
C4B	Bsi0430	BioSystems Int.	BSI	#N/A	Bsi0430.C4B.BA281	BA281	ENSG00000224389, ENSG00000224639, ENSG00000228267, ENSG00000228454, ENSG00000236625	P0C0L5	mouse	N	6.0039
C4B	Bsi0462	BioSystems Int.	BSI	#N/A	Bsi0462.C4B.BA281	BA281	ENSG00000224389, ENSG00000224639, ENSG00000228267, ENSG00000228454, ENSG00000236625	P0C0L5	mouse	Y	6.4043
C4BPA	HPA000926	HPA	HPA	AB_1078355	HPA000926.C4BPA.BA280	BA280	ENSG00000123838	P04003	rabbit	Y	2.8927
C4BPA	Bsi0402	BioSystems Int.	BSI	#N/A	Bsi0402.C4BPA.BA281	BA281	ENSG00000123838	P04003	mouse	N	0
C4BPA	Bsi0453	BioSystems Int.	BSI	#N/A	Bsi0453.C4BPA.BA281	BA281	ENSG00000123838	P04003	mouse	N	0
C4BPB	HPA000925	HPA	HPA	#N/A	HPA000925.C4BPB.BA348.2	BA348.2	ENSG00000123843	P20851	rabbit	N	0
C4BPB	HPA051620	HPA	HPA	AB_2681554	HPA051620.C4BPB.BA348.2	BA348.2	ENSG00000123843	P20851	rabbit	Y	2.899
C4BPB	HPA062357	HPA	HPA	#N/A	HPA062357.C4BPB.BA348.2	BA348.2	ENSG00000123843	P20851	rabbit	N	0
C5	Bsi0765	BioSystems Int.	BSI	#N/A	Bsi0765.C5.BA281	BA281	ENSG00000106804	P01031	mouse	N	3.6656
C5	Bsi0732	BioSystems Int.	BSI	#N/A	Bsi0732.C5.BA281	BA281	ENSG00000106804	P01031	mouse	N	3.6411
C5	MAB2037	R&D Systems	CAB	AB_1672295	MAB2037.C5.BA281	BA281	ENSG00000106804	P01031	mouse	Y	6.1606
C6	HPA043823	HPA	HPA	AB_10960262	HPA043823.C6.BA281	BA281	ENSG00000039537	P13671	rabbit	N	6.5208
C6	Bsi0731	BioSystems Int.	BSI	#N/A	Bsi0731.C6.BA281	BA281	ENSG00000039537	P13671	mouse	Y	10.4761
C6	Bsi0844	BioSystems Int.	BSI	#N/A	Bsi0844.C6.BA281	BA281	ENSG00000039537	P13671	mouse	N	6.1574
C6	OASA01018	Aviva	CAB	AB_10873567	OASA01018.C6.BA281	BA281	ENSG00000039537	P13671	mouse	N	6.448
C7	Bsi0470	BioSystems Int.	BSI	#N/A	Bsi0470.C7.BA281	BA281	ENSG00000112936	P10643	mouse	N	6.2584
C7	Bsi0912	BioSystems Int.	BSI	#N/A	Bsi0912.C7.BA281	BA281	ENSG00000112936	P10643	mouse	Y	6.7049
C7	OASA01019	Aviva	CAB	AB_10864655	OASA01019.C7.BA281	BA281	ENSG00000112936	P10643	mouse	N	6.6602
C8A	ab59140	abcam	CAB	#N/A	ab59140.C8A.BA281	BA281	ENSG00000157131	P07357	mouse	Y	2.9395
C8B	Bsi0745	BioSystems Int.	BSI	#N/A	Bsi0745.C8B.BA281	BA281	ENSG00000021852	P07358	mouse	Y	2.6573
C8G	HPA046269	HPA	HPA	AB_2679606	HPA046269.C8G.BA348.2	BA348.2	ENSG00000176919	P07360	rabbit	Y	6.3008
C8G	HPA073328	HPA	HPA	#N/A	HPA073328.C8G.BA348.2	BA348.2	ENSG00000176919	P07360	rabbit	N	6.2497
C9	Bsi0270	BioSystems Int.	BSI	#N/A	Bsi0270.C9.BA281	BA281	ENSG00000113600	P02748	mouse	Y	6.5409
C9	Bsi1404	BioSystems Int.	BSI	#N/A	Bsi1404.C9.BA281	BA281	ENSG00000113600	P02748	mouse	N	6.5318
C9orf72	HPA023873	HPA	HPA	AB_1845834	HPA023873.C9orf72.BA349.2	BA349.2	ENSG00000147894	Q96LT7	rabbit	N	1
CA2	HPA071085	HPA	HPA	#N/A	HPA071085.CA2.BA349.2	BA349.2	ENSG00000104267	P00918	rabbit	Y	7.0711
CA4	HPA011089	HPA	HPA	AB_1845996	HPA011089.CA4.BA349.2	BA349.2	ENSG00000167434	P22748	rabbit	N	2.5625
CA4	HPA017258	HPA	HPA	AB_1845997	HPA017258.CA4.BA349.2	BA349.2	ENSG00000167434	P22748	rabbit	Y	2.707
CACNA1E	HPA061203	HPA	HPA	#N/A	HPA061203.CACNA1E.BA280	BA280	ENSG00000198216	Q15878	rabbit	N	0
CACNA1E	HPA042515	HPA	HPA	#N/A	HPA042515.CACNA1E.BA281	BA281	ENSG00000198216	Q15878	rabbit	N	0
CADM1	HPA051506	HPA	HPA	#N/A	HPA051506.CADM1.BA349.2	BA349.2	ENSG00000182985	Q9BY67	rabbit	Y	2.7426
CADM3	HPA002981	HPA	HPA	AB_1078916	HPA002981.CADM3.BA349.2	BA349.2	ENSG00000162706	Q8N126	rabbit	Y	2.7889
CADM3	HPA073274	HPA	HPA	#N/A	HPA073274.CADM3.BA349.2	BA349.2	ENSG00000162706	Q8N126	rabbit	N	2.2534
CALD1	HPA017330	HPA	HPA	AB_1845917	HPA017330.CALD1.BA280	BA280	ENSG00000122786	Q05682	rabbit	Y	2.964
CALR	MAB3898	R&D Systems	CAB	#N/A	MAB3898.CALR.BA281	BA281	ENSG00000179218	P27797	mouse	N	1
CAMK1	HPA056019	HPA	HPA	#N/A	HPA056019.CAMK1.BA348.2	BA348.2	ENSG00000134072	Q14012	rabbit	N	2.6528
CAMK1	HPA051409	HPA	HPA	AB_2681473	HPA051409.CAMK1.BA348.2	BA348.2	ENSG00000134072	Q14012	rabbit	Y	2.8727
CAMK2B	HPA067118	HPA	HPA	#N/A	HPA067118.CAMK2B.BA349.2	BA349.2	ENSG00000058404	Q13554	rabbit	N	0
CAMK2B	HPA026307	HPA	HPA	AB_1845941	HPA026307.CAMK2B.BA349.2	BA349.2	ENSG00000058404	Q13554	rabbit	Y	2.9389
CAMKK1	HPA015314	HPA	HPA	#N/A	HPA015314.CAMKK1.BA349.2	BA349.2	ENSG00000004660	Q8N5S9	rabbit	N	1
CAMKK1	HPA028062	HPA	HPA	AB_1845954	HPA028062.CAMKK1.BA349.2	BA349.2	ENSG00000004660	Q8N5S9	rabbit	Y	2.706
CAPZA1	TA501124	OriGene	CAB	AB_11126023	TA501124.CAPZA1.BA281	BA281	ENSG00000116489	P52907	mouse	N	0.729
CAPZB	HPA056066	HPA	HPA	AB_2683023	HPA056066.CAPZB.BA348.2	BA348.2	ENSG00000077549	P47756	rabbit	Y	6.6655
CAPZB	HPA031531	HPA	HPA	AB_10603556	HPA031531.CAPZB.BA348.2	BA348.2	ENSG00000077549	P47756	rabbit	N	6.4671
CASC4	HPA043015	HPA	HPA	AB_2678271	HPA043015.CASC4.BA281	BA281	ENSG00000166734	Q6P4E1	rabbit	N	0
CASP2	HPA042253	HPA	HPA	#N/A	HPA042253.CASP2.BA281	BA281	ENSG00000106144	P42575	rabbit	N	0
CASP8AP2	HPA049995	HPA	HPA	#N/A	HPA049995.CASP8AP2.BA280	BA280	ENSG00000118412		rabbit	N	2.4639
CASP8AP2	HPA053573	HPA	HPA	AB_2682194	HPA053573.CASP8AP2.BA280	BA280	ENSG00000118412		rabbit	Y	2.9471
CAST	HPA036881	HPA	HPA	AB_2675359	HPA036881.CAST.BA348.2	BA348.2	ENSG00000153113	P20810	rabbit	N	6.3995
CAST	HPA036882	HPA	HPA	AB_2675360	HPA036882.CAST.BA348.2	BA348.2	ENSG00000153113	P20810	rabbit	N	2.8748
CAST	HPA075906	HPA	HPA	#N/A	HPA075906.CAST.BA348.2	BA348.2	ENSG00000153113	P20810	rabbit	Y	6.4262
CAT	HPA055838	HPA	HPA	AB_2682937	HPA055838.CAT.BA348.2	BA348.2	ENSG00000121691	P04040	rabbit	N	6.0151
CAT	HPA051282	HPA	HPA	AB_2681419	HPA051282.CAT.BA348.2	BA348.2	ENSG00000121691	P04040	rabbit	Y	6.2092
CCBE1	HPA041374	HPA	HPA	AB_10794515	HPA041374.CCBE1.BA281	BA281	ENSG00000183287	Q6UXH8	rabbit	Y	2.8318
CCDC114	HPA042524	HPA	HPA	AB_10795706	HPA042524.CCDC114.BA281	BA281	ENSG00000105479	Q96M63	rabbit	N	0
CCDC114	HPA062146	HPA	HPA	#N/A	HPA062146.CCDC114.BA281	BA281	ENSG00000105479	Q96M63	rabbit	N	0
CCDC151	HPA044184	HPA	HPA	#N/A	HPA044184.CCDC151.BA281	BA281	ENSG00000198003	A5D8V7	rabbit	N	1
CCDC84	HPA039906	HPA	HPA	AB_2676740	HPA039906.CCDC84.BA280	BA280	ENSG00000186166, ENSG00000280975	Q86UT8	rabbit	Y	2.8971
CCK	HPA045039	HPA	HPA	#N/A	HPA045039.CCK.BA280	BA280	ENSG00000187094	P06307	rabbit	Y	2.5319
CCL15	HPA065461	HPA	HPA	#N/A	HPA065461.CCL15.BA348.2	BA348.2	ENSG00000275528, ENSG00000275718	Q16663	rabbit	Y	2.9517
CCL15	HPA077323	HPA	HPA	#N/A	HPA077323.CCL15.BA348.2	BA348.2	ENSG00000275528, ENSG00000275718	Q16663	rabbit	N	2.7764
CCL16	CL3645	Atlas antibodies	CAB	#N/A	CL3645.CCL16.BA281	BA281	ENSG00000275095, ENSG00000275152	O15467	mouse	N	10.5183
CCL16	CL3657	Atlas antibodies	CAB	#N/A	CL3657.CCL16.BA281	BA281	ENSG00000275095, ENSG00000275152	O15467	mouse	N	8.00852
CCL16	HPA051577	HPA	HPA	#N/A	HPA051577.CCL16.BA280	BA280	ENSG00000275095, ENSG00000275152	O15467	rabbit	Y	11.5011
CCL16	HPA068091	HPA	HPA	#N/A	HPA068091.CCL16.BA281	BA281	ENSG00000275095, ENSG00000275152	O15467	rabbit	N	0
CCL16	HPA070947	HPA	HPA	#N/A	HPA070947.CCL16.BA281	BA281	ENSG00000275095, ENSG00000275152	O15467	rabbit	N	0
CCL16	HPA042909	HPA	HPA	#N/A	HPA042909.CCL16.BA281	BA281	ENSG00000275095, ENSG00000275152	O15467	rabbit	N	11.3841
CCL16	DY802	R&D Systems	CAB	#N/A	CABDY802.CCL16.BA280	BA280	ENSG00000275095, ENSG00000275152	O15467	mouse	N	2.6534
CCL19	HPA026849	HPA	HPA	#N/A	HPA026849.CCL19.BA280	BA280	ENSG00000172724	Q99731	rabbit	Y	6.33
CCL19	HPA060581	HPA	HPA	#N/A	HPA060581.CCL19.BA280	BA280	ENSG00000172724	Q99731	rabbit	N	0
CCL19	HPA066942	HPA	HPA	#N/A	HPA066942.CCL19.BA281	BA281	ENSG00000172724	Q99731	rabbit	N	0
CCL19	HPA067758	HPA	HPA	AB_2685897	HPA067758.CCL19.BA281	BA281	ENSG00000172724	Q99731	rabbit	N	2.7448
CCL2	HPA019163	HPA	HPA	AB_1846179	HPA019163.CCL2.BA280	BA280	ENSG00000108691	P13500	rabbit	Y	2.8208
CCL2	DY279	R&D Systems	CAB	#N/A	DY279.CCL2.BA281	BA281	ENSG00000108691	P13500	mouse	N	2.463
CCL21	HPA051210	HPA	HPA	AB_2681390	HPA051210.CCL21.BA349.2	BA349.2	ENSG00000137077	O00585	rabbit	Y	2.5357
CCL23	HPA042015	HPA	HPA	AB_10794039	HPA042015.CCL23.BA280	BA280	ENSG00000274736, ENSG00000276114	P55773	rabbit	Y	2.8995
CCL23	HPA063758	HPA	HPA	#N/A	HPA063758.CCL23.BA281	BA281	ENSG00000274736, ENSG00000276114	P55773	rabbit	N	2.8288
CCL28	HPA055900	HPA	HPA	#N/A	HPA055900.CCL28.BA280	BA280	ENSG00000151882	Q9NRJ3	rabbit	N	2.0732
CCL28	HPA046231	HPA	HPA	#N/A	HPA046231.CCL28.BA280	BA280	ENSG00000151882	Q9NRJ3	rabbit	Y	2.5198
CCL5	HPA010552	HPA	HPA	#N/A	HPA010552.CCL5.BA280	BA280	ENSG00000271503, ENSG00000274233	P13501	rabbit	Y	7.7861
CCL7	HPA045228	HPA	HPA	#N/A	HPA045228.CCL7.BA280	BA280	ENSG00000108688	P80098	rabbit	N	0
CCL8	HPA057792	HPA	HPA	#N/A	HPA057792.CCL8.BA280	BA280	ENSG00000108700	P80075	rabbit	Y	2.5934
CCNB1	HPA030740	HPA	HPA	#N/A	HPA030740.CCNB1.BA349.2	BA349.2	ENSG00000134057	P14635	rabbit	Y	6.3198
CCNB1	HPA030742	HPA	HPA	#N/A	HPA030742.CCNB1.BA349.2	BA349.2	ENSG00000134057	P14635	rabbit	N	6.2293
CCNB1	HPA030741	HPA	HPA	AB_2673586	HPA030741.CCNB1.BA349.2	BA349.2	ENSG00000134057	P14635	rabbit	N	2.7977
CCNB1	HPA061448	HPA	HPA	AB_2684522	HPA061448.CCNB1.BA349.2	BA349.2	ENSG00000134057	P14635	rabbit	N	2.9757
CCR10	HPA048007	HPA	HPA	AB_2680232	HPA048007.CCR10.BA280	BA280	ENSG00000184451	P46092	rabbit	Y	2.4018
CCR5	ab1673	abcam	CAB	AB_90864	ab1673.CCR5.BA281	BA281	ENSG00000160791	P51681	goat	Y	2.9274
CCR9	HPA047210	HPA	HPA	#N/A	HPA047210.CCR9.BA349.2	BA349.2	ENSG00000173585	P51686	rabbit	N	2.706
CCR9	HPA048049	HPA	HPA	#N/A	HPA048049.CCR9.BA349.2	BA349.2	ENSG00000173585	P51686	rabbit	Y	2.7914
CCR9	HPA074537	HPA	HPA	#N/A	HPA074537.CCR9.BA349.2	BA349.2	ENSG00000173585	P51686	rabbit	N	2.7385
CD109	HPA008992	HPA	HPA	#N/A	HPA008992.CD109.BA349.2	BA349.2	ENSG00000156535	Q6YHK3	rabbit	Y	2.5417
CD14	HPA002127	HPA	HPA	AB_1078440	HPA002127.CD14.BA280	BA280	ENSG00000170458	P08571	rabbit	Y	2.7796
CD163	HPA051974	HPA	HPA	AB_2681678	HPA051974.CD163.BA348.2	BA348.2	ENSG00000177575	Q86VB7	rabbit	N	0
CD163	HPA046404	HPA	HPA	AB_2679655	HPA046404.CD163.BA348.2	BA348.2	ENSG00000177575	Q86VB7	rabbit	Y	2.6175
CD200	HPA031149	HPA	HPA	AB_10600694	HPA031149.CD200.BA349.2	BA349.2	ENSG00000091972	P41217	rabbit	Y	6.2803
CD200	HPA063912	HPA	HPA	#N/A	HPA063912.CD200.BA349.2	BA349.2	ENSG00000091972	P41217	rabbit	N	3.5494
CD200R1	HPA029009	HPA	HPA	#N/A	HPA029009.CD200R1.BA349.2	BA349.2	ENSG00000163606	Q8TD46	rabbit	N	5.9414
CD200R1	HPA072454	HPA	HPA	#N/A	HPA072454.CD200R1.BA349.2	BA349.2	ENSG00000163606	Q8TD46	rabbit	N	2.1413
CD200R1	HPA068512	HPA	HPA	AB_2732784	HPA068512.CD200R1.BA349.2	BA349.2	ENSG00000163606	Q8TD46	rabbit	Y	5.9664
CD209	HPA059055	HPA	HPA	#N/A	HPA059055.CD209.BA349.2	BA349.2	ENSG00000090659	Q9NNX6	rabbit	N	2.5464
CD209	HPA067873	HPA	HPA	#N/A	HPA067873.CD209.BA349.2	BA349.2	ENSG00000090659	Q9NNX6	rabbit	Y	2.6389
CD22	HPA066523	HPA	HPA	#N/A	HPA066523.CD22.BA349.2	BA349.2	ENSG00000012124	P20273	rabbit	Y	2.7932
CD22	HPA024353	HPA	HPA	AB_10600695	HPA024353.CD22.BA349.2	BA349.2	ENSG00000012124	P20273	rabbit	N	2.4707
CD244	HPA010518	HPA	HPA	#N/A	HPA010518.CD244.BA349.2	BA349.2	ENSG00000122223	Q9BZW8	rabbit	N	2.5777
CD244	HPA076517	HPA	HPA	#N/A	HPA076517.CD244.BA349.2	BA349.2	ENSG00000122223	Q9BZW8	rabbit	Y	2.9295
CD27	HPA069501	HPA	HPA	#N/A	HPA069501.CD27.BA349.2	BA349.2	ENSG00000139193	P26842	rabbit	Y	2.9656
CD274	HPA005484	HPA	HPA	#N/A	HPA005484.CD274.BA280	BA280	ENSG00000120217	Q9NZQ7	rabbit	Y	2.8437
CD274	HPA063154	HPA	HPA	#N/A	HPA063154.CD274.BA281	BA281	ENSG00000120217	Q9NZQ7	rabbit	N	2.6214
CD34	HPA036723	HPA	HPA	AB_2675272	HPA036723.CD34.BA280	BA280	ENSG00000174059	P28906	rabbit	N	2.5318
CD34	HPA036722	HPA	HPA	AB_2675271	HPA036722.CD34.BA280	BA280	ENSG00000174059	P28906	rabbit	Y	2.9357
CD36	MAB19552	R&D Systems	CAB	#N/A	MAB19552.CD36.BA281	BA281	ENSG00000135218	P16671	mouse	Y	2.7539
CD38	HPA022132	HPA	HPA	AB_1846300	HPA022132.CD38.BA349.2	BA349.2	ENSG00000004468	P28907	rabbit	N	0
CD38	HPA052381	HPA	HPA	AB_2681807	HPA052381.CD38.BA349.2	BA349.2	ENSG00000004468	P28907	rabbit	Y	2.5769
CD40LG	HPA072480	HPA	HPA	#N/A	HPA072480.CD40LG.BA281	BA281	ENSG00000102245	P29965	rabbit	Y	2.5014
CD47	HPA044659	HPA	HPA	AB_2679040	HPA044659.CD47.BA281	BA281	ENSG00000196776	Q08722	rabbit	N	0
CD5	HPA043416	HPA	HPA	AB_2678472	HPA043416.CD5.BA281	BA281	ENSG00000110448	P06127	rabbit	N	1
CD5L	HPA026432	HPA	HPA	#N/A	HPA026432.CD5L.BA280	BA280	ENSG00000073754	O43866	rabbit	Y	7.9281
CD6	HPA063776	HPA	HPA	#N/A	HPA063776.CD6.BA281	BA281	ENSG00000013725	P30203	rabbit	N	0
CD6	HPA072227	HPA	HPA	#N/A	HPA072227.CD6.BA281	BA281	ENSG00000013725	P30203	rabbit	Y	2.6827
CD80	HPA011342	HPA	HPA	#N/A	HPA011342.CD80.BA349.2	BA349.2	ENSG00000121594	P33681	rabbit	Y	2.721
CD80	HPA039851	HPA	HPA	#N/A	HPA039851.CD80.BA349.2	BA349.2	ENSG00000121594	P33681	rabbit	N	2.4438
CD80	HPA050092	HPA	HPA	AB_2681012	HPA050092.CD80.BA349.2	BA349.2	ENSG00000121594	P33681	rabbit	N	0
CD83	HPA041454	HPA	HPA	AB_2677489	HPA041454.CD83.BA280	BA280	ENSG00000112149	Q01151	rabbit	N	1
CD84	HPA017648	HPA	HPA	#N/A	HPA017648.CD84.BA349.2	BA349.2	ENSG00000066294	Q9UIB8	rabbit	N	2.7106
CD84	HPA068748	HPA	HPA	#N/A	HPA068748.CD84.BA349.2	BA349.2	ENSG00000066294	Q9UIB8	rabbit	Y	2.7724
CDH1	MAB18382	R&D Systems	CAB	#N/A	MAB18382.CDH1.BA281	BA281	ENSG00000039068	P12830	mouse	N	0.71
CDH15	HPA009139	HPA	HPA	AB_1078372	HPA009139.CDH15.BA349.2	BA349.2	ENSG00000129910	P55291	rabbit	N	2.8973
CDH15	HPA010700	HPA	HPA	#N/A	HPA010700.CDH15.BA349.2	BA349.2	ENSG00000129910	P55291	rabbit	N	2.6135
CDH15	HPA070961	HPA	HPA	AB_2686328	HPA070961.CDH15.BA349.2	BA349.2	ENSG00000129910	P55291	rabbit	Y	2.9116
CDH2	MAB13881	R&D Systems	CAB	#N/A	MAB13881.CDH2.BA281	BA281	ENSG00000170558	P19022	mouse	N	0.72
CDH5	HPA075875	HPA	HPA	#N/A	HPA075875.CDH5.BA349.2	BA349.2	ENSG00000179776	P33151	rabbit	Y	2.6605
CDKN1A	HPA051359	HPA	HPA	#N/A	HPA051359.CDKN1A.BA280	BA280	ENSG00000124762	P38936	rabbit	N	6.2077
CDKN1A	HPA063150	HPA	HPA	#N/A	HPA063150.CDKN1A.BA281	BA281	ENSG00000124762	P38936	rabbit	N	2.8015
CDKN1A	HPA071458	HPA	HPA	#N/A	HPA071458.CDKN1A.BA281	BA281	ENSG00000124762	P38936	rabbit	Y	6.3274
CDT1	HPA039604	HPA	HPA	#N/A	HPA039604.CDT1.BA281	BA281	ENSG00000167513	Q9H211		Y	2.3595
CEBPB	HPA061355	HPA	HPA	AB_2684487	HPA061355.CEBPB.BA349.2	BA349.2	ENSG00000172216	P17676	rabbit	Y	2.7639
CEBPB	HPA062267	HPA	HPA	AB_2684731	HPA062267.CEBPB.BA349.2	BA349.2	ENSG00000172216	P17676	rabbit	N	0
CENPE	HPA042294	HPA	HPA	AB_10797386	HPA042294.CENPE.BA281	BA281	ENSG00000138778	Q02224	rabbit	Y	2.1701
CEP162	HPA030173	HPA	HPA	AB_10602206	HPA030173.CEP162.BA280	BA280	ENSG00000135315	Q5TB80	rabbit	Y	2.7713
CETN3	HPA035608	HPA	HPA	AB_10601098	HPA035608.CETN3.BA281	BA281	ENSG00000153140	O15182	rabbit	N	0
CFB	MAB2739	R&D Systems	CAB	AB_10633569	MAB2739.CFB.BA281	BA281	ENSG00000204359, ENSG00000239754, ENSG00000241253, ENSG00000241534, ENSG00000242335, ENSG00000243570, ENSG00000243649	P00751	mouse	N	1
CFD	MAB1824	R&D Systems	CAB	AB_1672684	MAB1824.CFD.BA281	BA281	ENSG00000197766, ENSG00000274619	P00746	mouse	Y	2.5993
CFH	Bsi0885	BioSystems Int.	BSI	#N/A	Bsi0885.CFH.BA281	BA281	ENSG00000000971	P08603	mouse	Y	5.0846
CFH	Bsi1328	BioSystems Int.	BSI	#N/A	Bsi1328.CFH.BA281	BA281	ENSG00000000971	P08603	mouse	N	1
CFH	MAB4779	R&D Systems	CAB	#N/A	MAB4779.CFH.BA281	BA281	ENSG00000000971	P08603	mouse	Y	6.7287
CFHR5	HPA072272	HPA	HPA	#N/A	HPA072272.CFHR5.BA348.2	BA348.2	ENSG00000134389	Q9BXR6	rabbit	N	0
CFHR5	HPA072446	HPA	HPA	#N/A	HPA072446.CFHR5.BA348.2	BA348.2	ENSG00000134389	Q9BXR6	rabbit	N	0
CFHR5	HPA073894	HPA	HPA	#N/A	HPA073894.CFHR5.BA348.2	BA348.2	ENSG00000134389	Q9BXR6	rabbit	N	0
CFI	MAB3307	R&D Systems	CAB	AB_10634836	MAB3307.CFI.BA281	BA281	ENSG00000205403	P05156	mouse	Y	1.2136
CFP	ab17780	abcam	CAB	#N/A	ab17780.CFP.BA281	BA281	ENSG00000126759	P27918	mouse	Y	6.99989
CHAT	HPA048547	HPA	HPA	AB_2680437	HPA048547.CHAT.BA349.2	BA349.2	ENSG00000070748	P28329	rabbit	N	6.1032
CHAT	HPA029324	HPA	HPA	#N/A	HPA029324.CHAT.BA349.2	BA349.2	ENSG00000070748	P28329	rabbit	N	2.7726
CHAT	HPA065735	HPA	HPA	#N/A	HPA065735.CHAT.BA349.2	BA349.2	ENSG00000070748	P28329	rabbit	Y	6.1443
CHAT	HPA069280	HPA	HPA	#N/A	HPA069280.CHAT.BA349.2	BA349.2	ENSG00000070748	P28329	rabbit	N	0
CHI3L1	HPA059926	HPA	HPA	#N/A	HPA059926.CHI3L1.BA280	BA280	ENSG00000133048	P36222	rabbit	Y	2.4143
CHIT1	HPA010575	HPA	HPA	AB_1078512	HPA010575.CHIT1.BA348.2	BA348.2	ENSG00000133063	Q13231	rabbit	Y	7.8074
CHIT1	HPA074844	HPA	HPA	#N/A	HPA074844.CHIT1.BA348.2	BA348.2	ENSG00000133063	Q13231	rabbit	N	2.6551
CHL1	HPA003345	HPA	HPA	AB_1078516	HPA003345.CHL1.BA348.2	BA348.2	ENSG00000134121	O00533	rabbit	Y	2.5442
CHST8	HPA016004	HPA	HPA	AB_1846731	HPA016004.CHST8.BA280	BA280	ENSG00000124302	Q9H2A9	rabbit	Y	2.8052
CHSY3	HPA044612	HPA	HPA	AB_10795883	HPA044612.CHSY3.BA280	BA280	ENSG00000198108	Q70JA7	rabbit	Y	2.5534
CKAP2	HPA008410	HPA	HPA	AB_1846832	HPA008410.CKAP2.BA349.2	BA349.2	ENSG00000136108	Q8WWK9	rabbit	N	2.6072
CKAP2	HPA027821	HPA	HPA	AB_10602208	HPA027821.CKAP2.BA349.2	BA349.2	ENSG00000136108	Q8WWK9	rabbit	Y	2.8918
CLCN3	HPA044723	HPA	HPA	AB_10959733	HPA044723.CLCN3.BA281	BA281	ENSG00000109572	P51790	rabbit	N	0
CLDN8	HPA019817	HPA	HPA	#N/A	HPA019817.CLDN8.BA280	BA280	ENSG00000156284	P56748	rabbit	Y	2.8602
CLEC11A	HPA042690	HPA	HPA	AB_10795511	HPA042690.CLEC11A.BA349.2	BA349.2	ENSG00000105472	Q9Y240	rabbit	Y	2.962
CLEC3B	HPA034794	HPA	HPA	AB_2674332	HPA034794.CLEC3B.BA280	BA280	ENSG00000163815	P05452	rabbit	N	6.9511
CLEC3B	HPA034793	HPA	HPA	#N/A	HPA034793.CLEC3B.BA280	BA280	ENSG00000163815	P05452	rabbit	Y	7.1101
CLEC3B	AF5170	R&D Systems	CAB	#N/A	AF5170.CLEC3B.BA281	BA281	ENSG00000163815	P05452	sheep	N	0
CLIC1	HPA071175	HPA	HPA	#N/A	HPA071175.CLIC1.BA349.2	BA349.2	ENSG00000206394, ENSG00000213719, ENSG00000223639, ENSG00000226248, ENSG00000226417, ENSG00000226651, ENSG00000230685	O00299	rabbit	N	1
CLNK	HPA035672	HPA	HPA	AB_10669775	HPA035672.CLNK.BA280	BA280	ENSG00000109684	Q7Z7G1	rabbit	Y	2.5261
CLU	Bsi2823	BioSystems Int.	BSI	#N/A	Bsi2823.CLU.BA281	BA281	ENSG00000120885	P10909	mouse	Y	2.4527
CLUAP1	HPA044191	HPA	HPA	AB_2678852	HPA044191.CLUAP1.BA281	BA281	ENSG00000103351	Q96AJ1	rabbit	N	1
CNDP1	HPA073283	HPA	HPA	#N/A	HPA073283.CNDP1.BA349.2	BA349.2	ENSG00000150656	Q96KN2	rabbit	Y	7.3302
CNDP2	LS-B8974-50	LifeSpan BioSciences	CAB	#N/A	LS-B8974-50.CNDP2.BA281	BA281	ENSG00000133313	Q96KP4	mouse	Y	2.2077
CNTF	HPA019654	HPA	HPA	AB_1859050	HPA019654.CNTF.BA348.2	BA348.2	ENSG00000242689	P26441	rabbit	Y	2.7957
CNTF	HPA046534	HPA	HPA	#N/A	HPA046534.CNTF.BA348.2	BA348.2	ENSG00000242689	P26441	rabbit	N	2.6886
CNTN1	HPA070467	HPA	HPA	AB_2732156	HPA070467.CNTN1.BA349.2	BA349.2	ENSG00000018236	Q12860	rabbit	Y	2.7891
CNTN5	HPA039492	HPA	HPA	AB_10795108	HPA039492.CNTN5.BA349.2	BA349.2	ENSG00000149972	O94779	rabbit	N	0
CNTN5	HPA041223	HPA	HPA	AB_10794549	HPA041223.CNTN5.BA349.2	BA349.2	ENSG00000149972	O94779	rabbit	N	0
CNTN5	HPA066108	HPA	HPA	#N/A	HPA066108.CNTN5.BA349.2	BA349.2	ENSG00000149972	O94779	rabbit	Y	2.6189
COG3	HPA040353	HPA	HPA	AB_10794027	HPA040353.COG3.BA281	BA281	ENSG00000136152	Q96JB2	rabbit	N	0.745
COL18A1	HPA030932	HPA	HPA	#N/A	HPA030932.COL18A1.BA348.2	BA348.2	ENSG00000182871	P39060	rabbit	Y	2.9412
COL18A1	HPA030933	HPA	HPA	#N/A	HPA030933.COL18A1.BA348.2	BA348.2	ENSG00000182871	P39060	rabbit	N	2.8257
COL18A1	HPA036104	HPA	HPA	AB_2674943	HPA036104.COL18A1.BA348.2	BA348.2	ENSG00000182871	P39060	rabbit	N	2.9284
COL1A2	HPA059738	HPA	HPA	AB_2684116	HPA059738.COL1A2.BA348.2	BA348.2	ENSG00000164692	P08123	rabbit	N	0
COL1A2	HPA068494	HPA	HPA	#N/A	HPA068494.COL1A2.BA348.2	BA348.2	ENSG00000164692	P08123	rabbit	Y	6.1377
COL21A1	HPA031212	HPA	HPA	AB_10599941	HPA031212.COL21A1.BA349.2	BA349.2	ENSG00000124749	Q96P44	rabbit	N	2.5582
COL21A1	HPA031213	HPA	HPA	AB_10611531	HPA031213.COL21A1.BA349.2	BA349.2	ENSG00000124749	Q96P44	rabbit	Y	2.8604
COL4A3BP	HPA042608	HPA	HPA	AB_2678075	HPA042608.COL4A3BP.BA281	BA281	ENSG00000113163	Q9Y5P4	rabbit	Y	2.607
COL6A1	HPA029401	HPA	HPA	AB_10601361	HPA029401.COL6A1.BA280	BA280	ENSG00000142156	P12109	rabbit	N	0
CP	Bsi0099	BioSystems Int.	BSI	#N/A	Bsi0099.CP.BA281	BA281	ENSG00000047457	P00450	mouse	M	3.5928
CP	Bsi0203	BioSystems Int.	BSI	#N/A	Bsi0203.CP.BA281	BA281	ENSG00000047457	P00450	mouse	M	3.5928
CPB2	HPA004146	HPA	HPA	AB_1078397	HPA004146.CPB2.BA348.2	BA348.2	ENSG00000080618	Q96IY4	rabbit	N	2.7086
CPB2	HPA023603	HPA	HPA	#N/A	HPA023603.CPB2.BA348.2	BA348.2	ENSG00000080618	Q96IY4	rabbit	N	2.5997
CPB2	HPA075938	HPA	HPA	#N/A	HPA075938.CPB2.BA348.2	BA348.2	ENSG00000080618	Q96IY4	rabbit	Y	2.9357
CPE	AF3587	R&D Systems	CAB	#N/A	AF3587.CPE.BA281	BA281	ENSG00000109472	P16870	goat	N	0
CPN2	HPA004732	HPA	HPA	AB_1078561	HPA004732.CPN2.BA348.2	BA348.2	ENSG00000178772	P22792	rabbit	Y	7.2789
CPN2	HPA074856	HPA	HPA	#N/A	HPA074856.CPN2.BA348.2	BA348.2	ENSG00000178772	P22792	rabbit	N	2.9788
CPNE1	HPA065916	HPA	HPA	#N/A	HPA065916.CPNE1.BA349.2	BA349.2	ENSG00000214078	Q99829	rabbit	N	2.8988
CPNE1	HPA072634	HPA	HPA	AB_2686541	HPA072634.CPNE1.BA349.2	BA349.2	ENSG00000214078	Q99829	rabbit	Y	2.9356
CPNE1	HPA077553	HPA	HPA	#N/A	HPA077553.CPNE1.BA349.2	BA349.2	ENSG00000214078	Q99829	rabbit	N	2.4653
CRH	HPA015703	HPA	HPA	#N/A	HPA015703.CRH.BA280	BA280	ENSG00000147571	P06850	rabbit	N	0
CRISP3	HPA043282	HPA	HPA	#N/A	HPA043282.CRISP3.BA280	BA280	ENSG00000096006	P54108	rabbit	N	5.8474
CRISP3	HPA054392	HPA	HPA	AB_2682472	HPA054392.CRISP3.BA280	BA280	ENSG00000096006	P54108	rabbit	Y	6.4267
CRP	DY1707	R&D Systems	CAB	#N/A	CABDY1707.CRP.BA281	BA281	ENSG00000132693	P02741	mouse	Y	2.9689
CSF1	HPA022244	HPA	HPA	#N/A	HPA022244.CSF1.BA280	BA280	ENSG00000184371	P09603	rabbit	Y	2.8592
CSF1	HPA044339	HPA	HPA	#N/A	HPA044339.CSF1.BA280	BA280	ENSG00000184371	P09603	rabbit	N	2.5174
CSF1R	HPA019144	HPA	HPA	#N/A	HPA019144.CSF1R.BA349.2	BA349.2	ENSG00000182578	P07333	rabbit	Y	2.5403
CSF3	HPA001412	HPA	HPA	AB_1079019	HPA001412.CSF3.BA349.2	BA349.2	ENSG00000108342	P09919	rabbit	N	0
CST3	HPA012770	HPA	HPA	#N/A	HPA012770.CST3.BA280	BA280	ENSG00000101439	P01034	rabbit	N	0
CST3	DY1196	R&D Systems	CAB	#N/A	CABDY1196.CST3.BA281	BA281	ENSG00000101439	P01034	mouse	Y	2.7813
CTF1	HPA063898	HPA	HPA	#N/A	HPA063898.CTF1.BA349.2	BA349.2	ENSG00000150281	Q16619	rabbit	N	0
CTF1	HPA071702	HPA	HPA	#N/A	HPA071702.CTF1.BA349.2	BA349.2	ENSG00000150281	Q16619	rabbit	Y	2.8881
CTLA4	HPA055046	HPA	HPA	#N/A	HPA055046.CTLA4.BA349.2	BA349.2	ENSG00000163599	P16410	rabbit	N	2.6023
CTLA4	HPA070596	HPA	HPA	#N/A	HPA070596.CTLA4.BA349.2	BA349.2	ENSG00000163599	P16410	rabbit	Y	2.9702
CTRB1; CTRB2	HPA064615	HPA	HPA	#N/A	HPA064615.CTRB1*.BA280	BA280	ENSG00000168925; ENSG00000168928, ENSG00000284810	P17538; Q6GPI1	rabbit	N	0
CTSC	HPA066610	HPA	HPA	AB_2685694	HPA066610.CTSC.BA348.2	BA348.2	ENSG00000109861	P53634	rabbit	N	0
CTSC	HPA068434	HPA	HPA	AB_2685989	HPA068434.CTSC.BA348.2	BA348.2	ENSG00000109861	P53634	rabbit	Y	2.6771
CTSD; AC068580.4	HPA064024	HPA	HPA	#N/A	HPA064024.CTSD*.BA280	BA280	ENSG00000117984; ENSG00000250644	P07339	rabbit	N	0
CTSL	HPA068641	HPA	HPA	#N/A	HPA068641.CTSL.BA281	BA281	ENSG00000135047	P07711	rabbit	Y	2.9037
CTTN	HPA057242	HPA	HPA	AB_2683379	HPA057242.CTTN.BA280	BA280	ENSG00000085733	Q14247	rabbit	Y	2.9337
CUL7	HPA030095	HPA	HPA	AB_10600659	HPA030095.CUL7.BA281	BA281	ENSG00000044090	Q14999	rabbit	Y	2.4021
CX3CL1	HPA056729	HPA	HPA	#N/A	HPA056729.CX3CL1.BA280	BA280	ENSG00000006210	P78423	rabbit	N	2.7967
CX3CL1	HPA073943	HPA	HPA	#N/A	HPA073943.CX3CL1.BA281	BA281	ENSG00000006210	P78423	rabbit	Y	2.8061
CXCL10	HPA054954	HPA	HPA	#N/A	HPA054954.CXCL10.BA348.2	BA348.2	ENSG00000169245	P02778	rabbit	N	0
CXCL10	HPA076134	HPA	HPA	#N/A	HPA076134.CXCL10.BA348.2	BA348.2	ENSG00000169245	P02778	rabbit	Y	2.6911
CXCL13	HPA052613	HPA	HPA	AB_2681885	HPA052613.CXCL13.BA280	BA280	ENSG00000156234	O43927	rabbit	Y	2.8936
CXCL16	HPA053253	HPA	HPA	AB_2682091	HPA053253.CXCL16.BA280	BA280	ENSG00000161921	Q9H2A7	rabbit	Y	2.695
CXCL16	HPA065395	HPA	HPA	#N/A	HPA065395.CXCL16.BA281	BA281	ENSG00000161921	Q9H2A7	rabbit	N	2.4262
CXCL16	HPA066315	HPA	HPA	AB_2685657	HPA066315.CXCL16.BA281	BA281	ENSG00000161921	Q9H2A7	rabbit	N	2.5749
CXCL2; CXCL3; CXCL1	HPA052502	HPA	HPA	#N/A	HPA052502.CXCL2*.BA280	BA280	ENSG00000081041; ENSG00000163734; ENSG00000163739	P19875; P19876; P09341	rabbit	Y	2.7604
CXCL8	HPA045822	HPA	HPA	#N/A	HPA045822.CXCL8.BA280	BA280	ENSG00000169429	P10145	rabbit	Y	2.8778
CXCL8	HPA057179	HPA	HPA	AB_2683362	HPA057179.CXCL8.BA280	BA280	ENSG00000169429	P10145	rabbit	N	2.189
CXCL8	DY208	R&D Systems	CAB	#N/A	DY208.CXCL8.BA281	BA281	ENSG00000169429	P10145	mouse	N	2.6857
CXCL9	HPA003603	HPA	HPA	#N/A	HPA003603.CXCL9.BA280	BA280	ENSG00000138755	Q07325	rabbit	N	2.1287
CXCL9	HPA062001	HPA	HPA	#N/A	HPA062001.CXCL9.BA280	BA280	ENSG00000138755	Q07325	rabbit	Y	2.8316
CXCL9	HPA071563	HPA	HPA	#N/A	HPA071563.CXCL9.BA281	BA281	ENSG00000138755	Q07325	rabbit	N	0
CXCL9	HPA070860	HPA	HPA	#N/A	HPA070860.CXCL9.BA281	BA281	ENSG00000138755	Q07325	rabbit	N	2.7279
CYP2B6	HPA048124	HPA	HPA	AB_2680274	HPA048124.CYP2B6.BA280	BA280	ENSG00000197408	P20813	rabbit	N	0
CYSLTR2	HPA008401	HPA	HPA	#N/A	HPA008401.CYSLTR2.BA280	BA280	ENSG00000152207	Q9NS75	rabbit	Y	2.6941
DAPK1	HPA040472	HPA	HPA	AB_2677001	HPA040472.DAPK1.BA281	BA281	ENSG00000196730	P53355	rabbit	Y	2.9075
DAPK2	HPA067205	HPA	HPA	#N/A	HPA067205.DAPK2.BA348.2	BA348.2	ENSG00000035664	Q9UIK4	rabbit	Y	2.9024
DAPK2	HPA077774	HPA	HPA	#N/A	HPA077774.DAPK2.BA348.2	BA348.2	ENSG00000035664	Q9UIK4	rabbit	N	2.5626
DCTN2	HPA040040	HPA	HPA	AB_10794870	HPA040040.DCTN2.BA349.2	BA349.2	ENSG00000175203	Q13561	rabbit	Y	2.7922
DCTN2	HPA078545	HPA	HPA	#N/A	HPA078545.DCTN2.BA349.2	BA349.2	ENSG00000175203	Q13561	rabbit	N	0
DCTPP1	HPA002832	HPA	HPA	AB_1080615	HPA002832.DCTPP1.BA349.2	BA349.2	ENSG00000179958	Q9H773	rabbit	N	0
DCTPP1	HPA076242	HPA	HPA	#N/A	HPA076242.DCTPP1.BA349.2	BA349.2	ENSG00000179958	Q9H773	rabbit	Y	2.6526
DDR2	HPA008035	HPA	HPA	#N/A	HPA008035.DDR2.BA349.2	BA349.2	ENSG00000162733	Q16832	rabbit	N	2.2239
DDR2	HPA065906	HPA	HPA	#N/A	HPA065906.DDR2.BA349.2	BA349.2	ENSG00000162733	Q16832	rabbit	N	2.7162
DDR2	HPA070924	HPA	HPA	#N/A	HPA070924.DDR2.BA349.2	BA349.2	ENSG00000162733	Q16832	rabbit	Y	2.9105
DHRS12	HPA040039	HPA	HPA	#N/A	HPA040039.DHRS12.BA280	BA280	ENSG00000102796	A0PJE2	rabbit	Y	2.8916
DKK3	HPA011868	HPA	HPA	AB_1847716	HPA011868.DKK3.BA348.2	BA348.2	ENSG00000050165	Q9UBP4	rabbit	N	0
DKK3	HPA063769	HPA	HPA	#N/A	HPA063769.DKK3.BA348.2	BA348.2	ENSG00000050165	Q9UBP4	rabbit	Y	2.5018
DLL1	HPA040221	HPA	HPA	#N/A	HPA040221.DLL1.BA348.2	BA348.2	ENSG00000198719, ENSG00000275555	O00548	rabbit	Y	2.9311
DLL1	HPA040193	HPA	HPA	#N/A	HPA040193.DLL1.BA348.2	BA348.2	ENSG00000198719, ENSG00000275555	O00548	rabbit	N	2.0714
DLL1	HPA052791	HPA	HPA	#N/A	HPA052791.DLL1.BA348.2	BA348.2	ENSG00000198719, ENSG00000275555	O00548	rabbit	N	2.8172
DLL1	HPA065341	HPA	HPA	#N/A	HPA065341.DLL1.BA348.2	BA348.2	ENSG00000198719, ENSG00000275555	O00548	rabbit	N	2.6969
DLX4	HPA059933	HPA	HPA	AB_2684169	HPA059933.DLX4.BA280	BA280	ENSG00000108813	Q92988	rabbit	Y	2.5744
DNAJB1	HPA063247	HPA	HPA	AB_2684971	HPA063247.DNAJB1.BA349.2	BA349.2	ENSG00000132002	P25685	rabbit	N	0
DNAJB1	HPA068408	HPA	HPA	#N/A	HPA068408.DNAJB1.BA349.2	BA349.2	ENSG00000132002	P25685	rabbit	Y	2.8746
DNTTIP2	HPA053707	HPA	HPA	AB_2682236	HPA053707.DNTTIP2.BA280	BA280	ENSG00000067334	Q5QJE6	rabbit	N	0
DOCK6	HPA049423	HPA	HPA	AB_2680760	HPA049423.DOCK6.BA349.2	BA349.2	ENSG00000130158	Q96HP0	rabbit	Y	6.0653
DOCK6	HPA049424	HPA	HPA	AB_2680761	HPA049424.DOCK6.BA349.2	BA349.2	ENSG00000130158	Q96HP0	rabbit	N	6.0358
DPP9	HPA036058	HPA	HPA	#N/A	HPA036058.DPP9.BA280	BA280	ENSG00000142002	Q86TI2	rabbit	Y	2.5486
DPT	HPA065548	HPA	HPA	AB_2685511	HPA065548.DPT.BA349.2	BA349.2	ENSG00000143196	Q07507	rabbit	N	2.8085
DPT	HPA074581	HPA	HPA	#N/A	HPA074581.DPT.BA349.2	BA349.2	ENSG00000143196	Q07507	rabbit	Y	2.8904
DSC3	HPA049265	HPA	HPA	AB_2680695	HPA049265.DSC3.BA348.2	BA348.2	ENSG00000134762	Q14574	rabbit	Y	2.9172
DSC3	HPA073937	HPA	HPA	AB_2686645	HPA073937.DSC3.BA348.2	BA348.2	ENSG00000134762	Q14574	rabbit	N	2.6456
DSG1	HPA022128	HPA	HPA	AB_1847620	HPA022128.DSG1.BA348.2	BA348.2	ENSG00000134760	Q02413	rabbit	N	2.6305
DSG1	HPA074188	HPA	HPA	#N/A	HPA074188.DSG1.BA348.2	BA348.2	ENSG00000134760	Q02413	rabbit	Y	2.6434
DUS2	HPA043528	HPA	HPA	AB_10959753	HPA043528.DUS2.BA280	BA280	ENSG00000167264	Q9NX74	rabbit	Y	2.6804
DUSP3	HPA050954	HPA	HPA	#N/A	HPA050954.DUSP3.BA349.2	BA349.2	ENSG00000108861	P51452	rabbit	Y	2.9069
DUSP3	HPA073671	HPA	HPA	#N/A	HPA073671.DUSP3.BA349.2	BA349.2	ENSG00000108861	P51452	rabbit	N	2.622
E2F7	HPA042357	HPA	HPA	#N/A	HPA042357.E2F7.BA281	BA281	ENSG00000165891	Q96AV8	rabbit	N	0
E2F7	HPA064866	HPA	HPA	AB_2685374	HPA064866.E2F7.BA281	BA281	ENSG00000165891	Q96AV8	rabbit	Y	2.3867
ECM1	HPA076029	HPA	HPA	#N/A	HPA076029.ECM1.BA348.2	BA348.2	ENSG00000143369	Q16610	rabbit	Y	2.9273
EFCAB3	HPA030717	HPA	HPA	#N/A	HPA030717.EFCAB3.BA280	BA280	ENSG00000172421	Q8N7B9	rabbit	Y	2.8254
EFEMP1	HPA062231	HPA	HPA	#N/A	HPA062231.EFEMP1.BA348.2	BA348.2	ENSG00000115380	Q12805	rabbit	N	10.7697
EFEMP1	HPA070841	HPA	HPA	AB_2686319	HPA070841.EFEMP1.BA348.2	BA348.2	ENSG00000115380	Q12805	rabbit	Y	10.7768
EFEMP2	HPA023270	HPA	HPA	AB_1848019	HPA023270.EFEMP2.BA348.2	BA348.2	ENSG00000172638	O95967	rabbit	N	2.4841
EFEMP2	HPA074874	HPA	HPA	#N/A	HPA074874.EFEMP2.BA348.2	BA348.2	ENSG00000172638	O95967	rabbit	Y	2.7027
EFNB1	HPA000249	HPA	HPA	#N/A	HPA000249.EFNB1.BA348.2	BA348.2	ENSG00000090776	P98172	rabbit	N	2.0348
EFNB1	HPA068996	HPA	HPA	#N/A	HPA068996.EFNB1.BA348.2	BA348.2	ENSG00000090776	P98172	rabbit	N	2.7032
EFNB1	HPA067188	HPA	HPA	AB_2685799	HPA067188.EFNB1.BA348.2	BA348.2	ENSG00000090776	P98172	rabbit	Y	2.925
EFNB2	HPA009299	HPA	HPA	#N/A	HPA009299.EFNB2.BA348.2	BA348.2	ENSG00000125266	P52799	rabbit	Y	2.9687
EFNB2	HPA071961	HPA	HPA	#N/A	HPA071961.EFNB2.BA348.2	BA348.2	ENSG00000125266	P52799	rabbit	N	2.782
EGF	HPA059130	HPA	HPA	#N/A	HPA059130.EGF.BA280	BA280	ENSG00000138798	P01133	rabbit	N	2.7805
EGF	HPA070259	HPA	HPA	#N/A	HPA070259.EGF.BA281	BA281	ENSG00000138798	P01133	rabbit	Y	2.8962
EGR3	HPA006206	HPA	HPA	AB_10602491	HPA006206.EGR3.BA280	BA280	ENSG00000179388	Q06889	rabbit	N	1
EHMT2	HPA044024	HPA	HPA	#N/A	HPA044024.EHMT2.BA349.2	BA349.2	ENSG00000204371, ENSG00000206376, ENSG00000224143, ENSG00000227333, ENSG00000232045, ENSG00000236759, ENSG00000238134	Q96KQ7	rabbit	N	2.5543
EHMT2	HPA050550	HPA	HPA	AB_2681170	HPA050550.EHMT2.BA349.2	BA349.2	ENSG00000204371, ENSG00000206376, ENSG00000224143, ENSG00000227333, ENSG00000232045, ENSG00000236759, ENSG00000238134	Q96KQ7	rabbit	Y	2.907
EHMT2	HPA060259	HPA	HPA	AB_2684234	HPA060259.EHMT2.BA349.2	BA349.2	ENSG00000204371, ENSG00000206376, ENSG00000224143, ENSG00000227333, ENSG00000232045, ENSG00000236759, ENSG00000238134	Q96KQ7	rabbit	N	0
EIF3B	HPA048983	HPA	HPA	AB_2680588	HPA048983.EIF3B.BA280	BA280	ENSG00000106263	P55884	rabbit	Y	2.2439
EIF4B	HPA070365	HPA	HPA	#N/A	HPA070365.EIF4B.BA281	BA281	ENSG00000063046	P23588	rabbit	N	1
EIF5	HPA000641	HPA	HPA	#N/A	HPA000641.EIF5.BA349.2	BA349.2	ENSG00000100664	P55010	rabbit	Y	2.6132
EIF5	HPA000867	HPA	HPA	AB_1078731	HPA000867.EIF5.BA349.2	BA349.2	ENSG00000100664	P55010	rabbit	N	2.559
EIF5A	HPA061298	HPA	HPA	AB_2684472	HPA061298.EIF5A.BA349.2	BA349.2	ENSG00000132507	P63241	rabbit	Y	2.9359
ELANE	H00001991-M02	Abnova	CAB	AB_829709	H00001991-M02.ELANE.BA281	BA281	ENSG00000197561, ENSG00000277571	P08246	mouse	N	1
ENG	HPA011143	HPA	HPA	#N/A	HPA011143.ENG.BA348.2	BA348.2	ENSG00000106991	P17813	rabbit	Y	2.8193
ENG	HPA067440	HPA	HPA	AB_2685840	HPA067440.ENG.BA348.2	BA348.2	ENSG00000106991	P17813	rabbit	N	0
ENPP7	HPA024488	HPA	HPA	#N/A	HPA024488.ENPP7.BA349.2	BA349.2	ENSG00000182156	Q6UWV6	rabbit	N	6.3347
ENPP7	HPA024603	HPA	HPA	AB_1848174	HPA024603.ENPP7.BA349.2	BA349.2	ENSG00000182156	Q6UWV6	rabbit	N	2.971
ENPP7	HPA054263	HPA	HPA	#N/A	HPA054263.ENPP7.BA349.2	BA349.2	ENSG00000182156	Q6UWV6	rabbit	Y	6.3373
EPB41	HPA028412	HPA	HPA	AB_2672592	HPA028412.EPB41.BA348.2	BA348.2	ENSG00000159023	P11171	rabbit	N	2.7636
EPB41	HPA028414	HPA	HPA	AB_10601366	HPA028414.EPB41.BA348.2	BA348.2	ENSG00000159023	P11171	rabbit	Y	2.8364
EPB41L2	HPA006642	HPA	HPA	AB_1848194	HPA006642.EPB41L2.BA280	BA280	ENSG00000079819	O43491	rabbit	Y	2.2403
EPCAM	HPA067463	HPA	HPA	AB_2685846	HPA067463.EPCAM.BA281	BA281	ENSG00000119888	P16422	rabbit	N	0
EPHA1	HPA065173	HPA	HPA	#N/A	HPA065173.EPHA1.BA348.2	BA348.2	ENSG00000146904, ENSG00000284816	P21709	rabbit	Y	2.9223
EPHA1	HPA068715	HPA	HPA	#N/A	HPA068715.EPHA1.BA348.2	BA348.2	ENSG00000146904, ENSG00000284816	P21709	rabbit	N	2.567
EPHA1	HPA028103	HPA	HPA	#N/A	HPA028103.EPHA1.BA348.2	BA348.2	ENSG00000146904, ENSG00000284816	P21709	rabbit	N	0
EPHA2	HPA000762	HPA	HPA	#N/A	HPA000762.EPHA2.BA349.2	BA349.2	ENSG00000142627	P29317	rabbit	N	2.3815
EPHA2	HPA066055	HPA	HPA	#N/A	HPA066055.EPHA2.BA349.2	BA349.2	ENSG00000142627	P29317	rabbit	Y	2.9449
EPHA2	HPA068750	HPA	HPA	#N/A	HPA068750.EPHA2.BA349.2	BA349.2	ENSG00000142627	P29317	rabbit	N	2.5463
EPS8L1	HPA043545	HPA	HPA	AB_2678544	HPA043545.EPS8L1.BA281	BA281	ENSG00000131037	Q8TE68	rabbit	N	0
ERAP1	HPA042317	HPA	HPA	AB_2677946	HPA042317.ERAP1.BA348.2	BA348.2	ENSG00000164307	Q9NZ08	rabbit	N	2.5367
ERAP1	HPA069339	HPA	HPA	#N/A	HPA069339.ERAP1.BA348.2	BA348.2	ENSG00000164307	Q9NZ08	rabbit	Y	2.8314
ERBB2	HPA003559	HPA	HPA	#N/A	HPA003559.ERBB2.BA349.2	BA349.2	ENSG00000141736	P04626	rabbit	Y	2.4564
ERBB2	HPA001060	HPA	HPA	AB_2666185	HPA001060.ERBB2.BA349.2	BA349.2	ENSG00000141736	P04626	rabbit	N	2.4203
ERBB2	HPA003560	HPA	HPA	#N/A	HPA003560.ERBB2.BA349.2	BA349.2	ENSG00000141736	P04626	rabbit	N	1
ERBB3	HPA045396	HPA	HPA	AB_2679312	HPA045396.ERBB3.BA280	BA280	ENSG00000065361	P21860	rabbit	N	2.4381
ERBB3	HPA054473	HPA	HPA	#N/A	HPA054473.ERBB3.BA280	BA280	ENSG00000065361	P21860	rabbit	N	0
ERBB3	HPA070524	HPA	HPA	#N/A	HPA070524.ERBB3.BA281	BA281	ENSG00000065361	P21860	rabbit	Y	2.888
ERCC4	HPA027632	HPA	HPA	#N/A	HPA027632.ERCC4.BA349.2	BA349.2	ENSG00000175595	Q92889	rabbit	Y	2.9698
ERCC4	HPA027607	HPA	HPA	#N/A	HPA027607.ERCC4.BA349.2	BA349.2	ENSG00000175595	Q92889	rabbit	N	1
ERP29	HPA039363	HPA	HPA	AB_10673422	HPA039363.ERP29.BA349.2	BA349.2	ENSG00000089248	P30040	rabbit	Y	2.6875
ESAM	HPA056293	HPA	HPA	AB_2683089	HPA056293.ESAM.BA348.2	BA348.2	ENSG00000149564	Q96AP7	rabbit	N	2.7587
ESAM	HPA051043	HPA	HPA	AB_2681323	HPA051043.ESAM.BA348.2	BA348.2	ENSG00000149564	Q96AP7	rabbit	Y	2.962
ESAM	HPA072563	HPA	HPA	#N/A	HPA072563.ESAM.BA348.2	BA348.2	ENSG00000149564	Q96AP7	rabbit	N	2.9101
ESD	HPA039436	HPA	HPA	#N/A	HPA039436.ESD.BA348.2	BA348.2	ENSG00000139684	P10768	rabbit	Y	2.5984
ESD	HPA039700	HPA	HPA	AB_10697553	HPA039700.ESD.BA348.2	BA348.2	ENSG00000139684	P10768	rabbit	N	0
ESM1	HPA036660	HPA	HPA	#N/A	HPA036660.ESM1.BA281	BA281	ENSG00000164283	Q9NQ30	rabbit	Y	2.6939
ETFA	HPA018990	HPA	HPA	AB_1848277	HPA018990.ETFA.BA280	BA280	ENSG00000140374	P13804	rabbit	Y	2.2907
ETFB	HPA018910	HPA	HPA	AB_1848280	HPA018910.ETFB.BA280	BA280	ENSG00000105379	P38117	rabbit	Y	2.9065
ETHE1	HPA029029	HPA	HPA	AB_10601998	HPA029029.ETHE1.BA349.2	BA349.2	ENSG00000105755	O95571	rabbit	Y	2.8755
ETHE1	HPA029028	HPA	HPA	AB_10602092	HPA029028.ETHE1.BA349.2	BA349.2	ENSG00000105755	O95571	rabbit	N	2.8546
ETS1	HPA019786	HPA	HPA	#N/A	HPA019786.ETS1.BA280	BA280	ENSG00000134954	P14921	rabbit	N	1
ETS1	HPA042870	HPA	HPA	#N/A	HPA042870.ETS1.BA281	BA281	ENSG00000134954	P14921	rabbit	N	1
EXOC6B	HPA034546	HPA	HPA	AB_2674218	HPA034546.EXOC6B.BA280	BA280	ENSG00000144036	Q9Y2D4	rabbit	Y	2.7498
F10	HPA059525	HPA	HPA	#N/A	HPA059525.F10.BA348.2	BA348.2	ENSG00000126218	P00742	rabbit	N	2.2828
F10	HPA063273	HPA	HPA	#N/A	HPA063273.F10.BA348.2	BA348.2	ENSG00000126218	P00742	rabbit	Y	2.4779
F11	HPA056201	HPA	HPA	#N/A	HPA056201.F11.BA348.2	BA348.2	ENSG00000088926	P03951	rabbit	Y	2.8537
F11	HPA077049	HPA	HPA	#N/A	HPA077049.F11.BA348.2	BA348.2	ENSG00000088926	P03951	rabbit	N	2.7641
F11R	HPA061700	HPA	HPA	AB_2684589	HPA061700.F11R.BA280	BA280	ENSG00000158769	Q9Y624	rabbit	Y	2.9041
F12	Bsi0849	BioSystems Int.	BSI	#N/A	Bsi0849.F12.BA281	BA281	ENSG00000131187	P00748	mouse	Y	6.7751
F12	Bsi0140	BioSystems Int.	BSI	#N/A	Bsi0140.F12.BA281	BA281	ENSG00000131187	P00748	mouse	N	0
F13B	HPA007384	HPA	HPA	#N/A	HPA007384.F13B.BA280	BA280	ENSG00000143278	P05160	rabbit	Y	2.7083
F2	Bsi0839	BioSystems Int.	BSI	#N/A	Bsi0839.F2.BA281	BA281	ENSG00000180210	P00734	mouse	N	3.4381
F2	Bsi0365	BioSystems Int.	BSI	#N/A	Bsi0365.F2.BA281	BA281	ENSG00000180210	P00734	mouse	Y	5.9678
F2R	MAB3855	R&D Systems	CAB	AB_10562334	MAB3855.F2R.BA281	BA281	ENSG00000181104	P25116	mouse	Y	2.5366
F3	HPA069132	HPA	HPA	AB_2686092	HPA069132.F3.BA281	BA281	ENSG00000117525	P13726	rabbit	N	0
F5	HPA005942	HPA	HPA	#N/A	HPA005942.F5.BA280	BA280	ENSG00000198734	P12259	rabbit	Y	7.4297
F7	HPA063808	HPA	HPA	#N/A	HPA063808.F7.BA348.2	BA348.2	ENSG00000057593	P08709	rabbit	Y	2.9436
F8	HPA000594	HPA	HPA	#N/A	HPA000594.F8.BA280	BA280	ENSG00000185010	P00451	rabbit	Y	2.7695
F9	HPA000254	HPA	HPA	AB_1078785	HPA000254.F9.BA348.2	BA348.2	ENSG00000101981	P00740	rabbit	Y	6.9553
F9	HPA077308	HPA	HPA	#N/A	HPA077308.F9.BA348.2	BA348.2	ENSG00000101981	P00740	rabbit	N	2.4344
FABP1	HPA028275	HPA	HPA	AB_10600909	HPA028275.FABP1.BA281	BA281	ENSG00000163586	P07148	rabbit	Y	2.6127
FABP5	HPA051895	HPA	HPA	AB_2681654	HPA051895.FABP5.BA348.2	BA348.2	ENSG00000164687	Q01469	rabbit	N	0
FABP5	HPA065005	HPA	HPA	#N/A	HPA065005.FABP5.BA348.2	BA348.2	ENSG00000164687	Q01469	rabbit	N	0
FABP5	HPA027495	HPA	HPA	#N/A	HPA027495.FABP5.BA348.2	BA348.2	ENSG00000164687	Q01469	rabbit	Y	2.7192
FAM107B	HPA039661	HPA	HPA	AB_10794751	HPA039661.FAM107B.BA349.2	BA349.2	ENSG00000065809	Q9H098	rabbit	N	2.3635
FAM107B	HPA058814	HPA	HPA	AB_2683825	HPA058814.FAM107B.BA349.2	BA349.2	ENSG00000065809	Q9H098	rabbit	N	2.6111
FAM107B	HPA073195	HPA	HPA	AB_2732221	HPA073195.FAM107B.BA349.2	BA349.2	ENSG00000065809	Q9H098	rabbit	Y	2.8291
FANCD2	HPA063742	HPA	HPA	AB_2685110	HPA063742.FANCD2.BA280	BA280	ENSG00000144554	Q9BXW9	rabbit	N	0
FANCD2	HPA054101	HPA	HPA	#N/A	HPA054101.FANCD2.BA280	BA280	ENSG00000144554	Q9BXW9	rabbit	Y	2.8957
FAS	HPA054281	HPA	HPA	#N/A	HPA054281.FAS.BA280	BA280	ENSG00000026103	P25445	rabbit	Y	2.7157
FASLG	HPA054959	HPA	HPA	AB_2682650	HPA054959.FASLG.BA280	BA280	ENSG00000117560	P48023	rabbit	N	0
FBLN1	CL0313	Atlas antibodies	CAB	#N/A	CL0313.FBLN1.BA281	BA281	ENSG00000077942	P23142	mouse	N	6.1932
FBLN1	CL0337	Atlas antibodies	CAB	#N/A	CL0337.FBLN1.BA281	BA281	ENSG00000077942	P23142	mouse	N	6.3325
FBLN1	HPA001612	HPA	HPA	AB_1078825	HPA001612.FBLN1.BA280	BA280	ENSG00000077942	P23142	rabbit	N	0
FBLN1	HPA001642	HPA	HPA	#N/A	HPA001642.FBLN1.BA280	BA280	ENSG00000077942	P23142	rabbit	Y	6.3604
FCER2	HPA008928	HPA	HPA	AB_1846285	HPA008928.FCER2.BA349.2	BA349.2	ENSG00000104921	P06734	rabbit	N	2.4729
FCER2	HPA017162	HPA	HPA	#N/A	HPA017162.FCER2.BA349.2	BA349.2	ENSG00000104921	P06734	rabbit	N	0
FCER2	HPA067430	HPA	HPA	#N/A	HPA067430.FCER2.BA349.2	BA349.2	ENSG00000104921	P06734	rabbit	Y	2.6302
FCGBP	Bsi0003	BioSystems Int.	BSI	#N/A	Bsi0003.FCGBP.BA281	BA281	ENSG00000275395, ENSG00000281123	Q9Y6R7	mouse	N	1
FCGBP	Bsi0032	BioSystems Int.	BSI	#N/A	Bsi0032.FCGBP.BA281	BA281	ENSG00000275395, ENSG00000281123	Q9Y6R7	mouse	N	1
FCN2	HPA011225	HPA	HPA	#N/A	HPA011225.FCN2.BA348.2	BA348.2	ENSG00000160339	Q15485	rabbit	Y	7.5582
FCN2	HPA076099	HPA	HPA	#N/A	HPA076099.FCN2.BA348.2	BA348.2	ENSG00000160339	Q15485	rabbit	N	2.9442
FCN3	HPA071173	HPA	HPA	#N/A	HPA071173.FCN3.BA348.2	BA348.2	ENSG00000142748	O75636	rabbit	N	2.7514
FCN3	HPA071501	HPA	HPA	#N/A	HPA071501.FCN3.BA348.2	BA348.2	ENSG00000142748	O75636	rabbit	Y	2.9846
FERMT3	ab68040	abcam	CAB	#N/A	ab68040.FERMT3.BA281	BA281	ENSG00000149781	Q86UX7	rabbit	Y	1.71
FETUB	HPA035132	HPA	HPA	AB_10601650	HPA035132.FETUB.BA348.2	BA348.2	ENSG00000090512	Q9UGM5	rabbit	Y	7.2204
FETUB	HPA057930	HPA	HPA	#N/A	HPA057930.FETUB.BA348.2	BA348.2	ENSG00000090512	Q9UGM5	rabbit	N	2.6905
FETUB	HPA069860	HPA	HPA	#N/A	HPA069860.FETUB.BA348.2	BA348.2	ENSG00000090512	Q9UGM5	rabbit	N	2.7188
FGA	HPA051370	HPA	HPA	AB_2681458	HPA051370.FGA.BA280	BA280	ENSG00000171560	P02671	rabbit	M	3.6598
FGA	HPA064755	HPA	HPA	AB_2685345	HPA064755.FGA.BA281	BA281	ENSG00000171560	P02671	rabbit	M	3.6598
FGA	Bsi0119	BioSystems Int.	BSI	#N/A	Bsi0119.FGA.BA281	BA281	ENSG00000171560	P02671	mouse	N	3.6166
FGB	HPA001900	HPA	HPA	AB_1078865	HPA001900.FGB.BA280	BA280	ENSG00000171564	P02675	rabbit	Y	2.5689
FGB	Bsi0251	BioSystems Int.	BSI	#N/A	Bsi0251.FGB.BA281	BA281	ENSG00000171564	P02675	mouse	N	2.5158
FGD5	HPA019191	HPA	HPA	AB_1848519	HPA019191.FGD5.BA280	BA280	ENSG00000154783	Q6ZNL6	rabbit	Y	2.9184
FGF17	HPA065824	HPA	HPA	#N/A	HPA065824.FGF17.BA349.2	BA349.2	ENSG00000158815	O60258	rabbit	Y	2.9114
FGF17	HPA052600	HPA	HPA	AB_2681881	HPA052600.FGF17.BA349.2	BA349.2	ENSG00000158815	O60258	rabbit	N	2.8307
FGF19	HPA036082	HPA	HPA	AB_10669665	HPA036082.FGF19.BA281	BA281	ENSG00000162344	O95750	rabbit	N	0
FGF21	HPA061286	HPA	HPA	AB_2684466	HPA061286.FGF21.BA280	BA280	ENSG00000105550	Q9NSA1	rabbit	Y	2.4209
FGF21	HPA072401	HPA	HPA	#N/A	HPA072401.FGF21.BA281	BA281	ENSG00000105550	Q9NSA1	rabbit	N	0
FGF23	HPA062993	HPA	HPA	#N/A	HPA062993.FGF23.BA281	BA281	ENSG00000118972	Q9GZV9	rabbit	Y	1.8279
FGF5	HPA042442	HPA	HPA	AB_2678001	HPA042442.FGF5.BA281	BA281	ENSG00000138675	P12034	rabbit	Y	2.1052
FGF9	HPA067007	HPA	HPA	AB_2732755	HPA067007.FGF9.BA349.2	BA349.2	ENSG00000102678	P31371	rabbit	Y	2.6124
FGFR1	HPA056402	HPA	HPA	AB_2683118	HPA056402.FGFR1.BA348.2	BA348.2	ENSG00000077782	P11362	rabbit	Y	2.9258
FGFR1	HPA009029	HPA	HPA	#N/A	HPA009029.FGFR1.BA348.2	BA348.2	ENSG00000077782	P11362	rabbit	N	2.4849
FGFR1OP2	HPA038696	HPA	HPA	AB_10675948	HPA038696.FGFR1OP2.BA280	BA280	ENSG00000111790	Q9NVK5	rabbit	Y	2.4945
FGFR3	HPA067204	HPA	HPA	AB_2685804	HPA067204.FGFR3.BA349.2	BA349.2	ENSG00000068078	P22607	rabbit	Y	2.9031
FGFR4	HPA027273	HPA	HPA	AB_10600212	HPA027273.FGFR4.BA349.2	BA349.2	ENSG00000160867	P22455	rabbit	Y	2.8568
FGG	HPA074638	HPA	HPA	#N/A	HPA074638.FGG.BA348.2	BA348.2	ENSG00000171557	P02679	rabbit	Y	2.7416
FGL1	HPA031457	HPA	HPA	#N/A	HPA031457.FGL1.BA280	BA280	ENSG00000104760	Q08830	rabbit	N	5.9406
FGL1	HPA049320	HPA	HPA	#N/A	HPA049320.FGL1.BA280	BA280	ENSG00000104760	Q08830	rabbit	Y	11.0795
FLI1	HPA065261	HPA	HPA	#N/A	HPA065261.FLI1.BA281	BA281	ENSG00000151702	Q01543	rabbit	N	1
FLNA	HPA000563	HPA	HPA	#N/A	HPA000563.FLNA.BA348.2	BA348.2	ENSG00000196924	P21333	rabbit	N	2.7636
FLNA	HPA002925	HPA	HPA	AB_1078869	HPA002925.FLNA.BA348.2	BA348.2	ENSG00000196924	P21333	rabbit	Y	11.0542
FLNA	HPA000368	HPA	HPA	AB_2797215	HPA000368.FLNA.BA348.2	BA348.2	ENSG00000196924	P21333	rabbit	N	6.5057
FLRT1	HPA054589	HPA	HPA	AB_2682533	HPA054589.FLRT1.BA348.2	BA348.2	ENSG00000126500	Q9NZU1	rabbit	N	2.3039
FLRT1	HPA061216	HPA	HPA	#N/A	HPA061216.FLRT1.BA348.2	BA348.2	ENSG00000126500	Q9NZU1	rabbit	Y	2.6993
FLT1	DY321	R&D Systems	CAB	#N/A	DY321.FLT1.BA281	BA281	ENSG00000102755	P17948	mouse	Y	2.7423
FLT3LG	HPA017313	HPA	HPA	AB_1846241	HPA017313.FLT3LG.BA280	BA280	ENSG00000090554	P49771	rabbit	Y	2.4484
FLT3LG	HPA064679	HPA	HPA	#N/A	HPA064679.FLT3LG.BA281	BA281	ENSG00000090554	P49771	rabbit	N	2.1849
FLT4	HPA036060	HPA	HPA	#N/A	HPA036060.FLT4.BA348.2	BA348.2	ENSG00000037280	P35916	rabbit	N	2.5035
FLT4	HPA067906	HPA	HPA	AB_2732775	HPA067906.FLT4.BA348.2	BA348.2	ENSG00000037280	P35916	rabbit	N	2.8474
FLT4	HPA069365	HPA	HPA	#N/A	HPA069365.FLT4.BA348.2	BA348.2	ENSG00000037280	P35916	rabbit	N	5.9572
FLT4	HPA074389	HPA	HPA	#N/A	HPA074389.FLT4.BA348.2	BA348.2	ENSG00000037280	P35916	rabbit	Y	6.2542
FN1	Bsi0296	BioSystems Int.	BSI	#N/A	Bsi0296.FN1.BA281	BA281	ENSG00000115414	P02751	mouse	N	0
FN1	Bsi0845	BioSystems Int.	BSI	#N/A	Bsi0845.FN1.BA281	BA281	ENSG00000115414	P02751	mouse	Y	3.6148
FOLR1	HPA068448	HPA	HPA	#N/A	HPA068448.FOLR1.BA281	BA281	ENSG00000110195	P15328	rabbit	Y	2.3051
FOLR1; FOLR3; FOLR2	HPA071907	HPA	HPA	#N/A	HPA071907.FOLR1*.BA281	BA281	ENSG00000110195; ENSG00000110203; ENSG00000165457	P15328; P41439; P14207	rabbit	N	0
FOXS1	HPA042475	HPA	HPA	AB_10964265	HPA042475.FOXS1.BA281	BA281	ENSG00000179772	O43638	rabbit	Y	2.9506
FSIP1	HPA041002	HPA	HPA	AB_10796565	HPA041002.FSIP1.BA281	BA281	ENSG00000150667	Q8NA03	rabbit	Y	2.7607
FSTL1	HPA040815	HPA	HPA	AB_2732489	HPA040815.FSTL1.BA348.2	BA348.2	ENSG00000163430	Q12841	rabbit	Y	2.6549
FURIN	HPA005905	HPA	HPA	#N/A	HPA005905.FURIN.BA280	BA280	ENSG00000140564	P09958	rabbit	Y	2.6646
FURIN	HPA067869	HPA	HPA	#N/A	HPA067869.FURIN.BA281	BA281	ENSG00000140564	P09958	rabbit	N	2.1733
GABBR1	HPA050483	HPA	HPA	AB_2681140	HPA050483.GABBR1.BA280	BA280	ENSG00000204681, ENSG00000206466, ENSG00000206511, ENSG00000232569, ENSG00000232632, ENSG00000237051, ENSG00000237112	Q9UBS5	rabbit	Y	2.7717
GAL	HPA049864	HPA	HPA	AB_2680922	HPA049864.GAL.BA280	BA280	ENSG00000069482	P22466	rabbit	Y	2.857
GANAB	HPA061426	HPA	HPA	AB_2684516	HPA061426.GANAB.BA348.2	BA348.2	ENSG00000089597	Q14697	rabbit	Y	2.7619
GANAB	HPA026874	HPA	HPA	AB_1849745	HPA026874.GANAB.BA348.2	BA348.2	ENSG00000089597	Q14697	rabbit	N	2.5095
GAP43	HPA013392	HPA	HPA	AB_1849468	HPA013392.GAP43.BA280	BA280	ENSG00000172020	P17677	rabbit	Y	2.2167
GAPDH	HPA040067	HPA	HPA	AB_10965903	HPA040067.GAPDH.BA349.2	BA349.2	ENSG00000111640	P04406	rabbit	Y	1.8777
GART	HPA005779	HPA	HPA	AB_1849484	HPA005779.GART.BA348.2	BA348.2	ENSG00000159131, ENSG00000262473	P22102	rabbit	Y	2.8237
GATA3	HPA029731	HPA	HPA	AB_10669869	HPA029731.GATA3.BA281	BA281	ENSG00000107485	P23771	rabbit	Y	2.6369
GC	Bsi0051	BioSystems Int.	BSI	#N/A	Bsi0051.GC.BA281	BA281	ENSG00000145321	P02774	mouse	N	2.556
GC	Bsi0185	BioSystems Int.	BSI	#N/A	Bsi0185.GC.BA281	BA281	ENSG00000145321	P02774	mouse	Y	6.6732
GCKR	HPA052227	HPA	HPA	#N/A	HPA052227.GCKR.BA349.2	BA349.2	ENSG00000084734	Q14397	rabbit	Y	2.8855
GCKR	HPA057478	HPA	HPA	#N/A	HPA057478.GCKR.BA349.2	BA349.2	ENSG00000084734	Q14397	rabbit	N	2.0809
GCKR	HPA064305	HPA	HPA	AB_2685239	HPA064305.GCKR.BA349.2	BA349.2	ENSG00000084734	Q14397	rabbit	N	0
GCKR	HPA034877	HPA	HPA	#N/A	HPA034877.GCKR.BA349.2	BA349.2	ENSG00000084734	Q14397	rabbit	N	2.6512
GDF15	HPA011191	HPA	HPA	AB_1078962	HPA011191.GDF15.BA280	BA280	ENSG00000130513	Q99988	rabbit	N	0
GDF15	HPA011910	HPA	HPA	#N/A	HPA011910.GDF15.BA280	BA280	ENSG00000130513	Q99988	rabbit	Y	5.7523
GDF9	HPA028833	HPA	HPA	#N/A	HPA028833.GDF9.BA349.2	BA349.2	ENSG00000164404	O60383	rabbit	Y	2.9384
GDF9	HPA048567	HPA	HPA	#N/A	HPA048567.GDF9.BA349.2	BA349.2	ENSG00000164404	O60383	rabbit	N	2.9335
GDF9	HPA069146	HPA	HPA	AB_2686094	HPA069146.GDF9.BA349.2	BA349.2	ENSG00000164404	O60383	rabbit	N	2.8931
GDNF	HPA062091	HPA	HPA	#N/A	HPA062091.GDNF.BA281	BA281	ENSG00000168621	P39905	rabbit	Y	5.9095
GDNF	HPA070283	HPA	HPA	AB_2686246	HPA070283.GDNF.BA281	BA281	ENSG00000168621	P39905	rabbit	N	3.1219
GFAP	HPA063513	HPA	HPA	AB_2685027	HPA063513.GFAP.BA349.2	BA349.2	ENSG00000131095	P14136	rabbit	Y	2.748
GH2; GH1; CSHL1; CSH1; CSH2	HPA043715	HPA	HPA	AB_2678632	HPA043715.GH2*.BA281	BA281	ENSG00000136487; ENSG00000259384; ENSG00000204414; ENSG00000136488; ENSG00000213218	P01242; P01241; Q14406; P0DML2; P0DML3	rabbit	Y	2.3571
GHRL	HPA014298	HPA	HPA	#N/A	HPA014298.GHRL.BA348.2	BA348.2	ENSG00000157017	Q9UBU3	rabbit	Y	2.626
GHRL	HPA073308	HPA	HPA	#N/A	HPA073308.GHRL.BA348.2	BA348.2	ENSG00000157017	Q9UBU3	rabbit	N	0
GLI1	HPA034585	HPA	HPA	#N/A	HPA034585.GLI1.BA349.2	BA349.2	ENSG00000111087	P08151	rabbit	N	6.2359
GLI1	HPA065172	HPA	HPA	AB_2685427	HPA065172.GLI1.BA349.2	BA349.2	ENSG00000111087	P08151	rabbit	Y	6.3125
GLI1	HPA068903	HPA	HPA	AB_2732122	HPA068903.GLI1.BA349.2	BA349.2	ENSG00000111087	P08151	rabbit	N	6.2385
GLIPR2	HPA056850	HPA	HPA	#N/A	HPA056850.GLIPR2.BA348.2	BA348.2	ENSG00000122694	Q9H4G4	rabbit	Y	2.5777
GM2A	HPA008063	HPA	HPA	AB_1849842	HPA008063.GM2A.BA348.2	BA348.2	ENSG00000196743	P17900	rabbit	Y	2.7503
GMDS	ab130965	abcam	CAB	#N/A	ab130965.GMDS.BA281	BA281	ENSG00000112699	O60547	rabbit	N	2.0332
GMDS	ab97630	abcam	CAB	#N/A	ab97630.GMDS.BA281	BA281	ENSG00000112699	O60547	rabbit	Y	2.9124
GNA12	HPA047675	HPA	HPA	#N/A	HPA047675.GNA12.BA280	BA280	ENSG00000146535	Q03113	rabbit	Y	2.83
GNLY	HPA056963	HPA	HPA	#N/A	HPA056963.GNLY.BA348.2	BA348.2	ENSG00000115523	P22749	rabbit	Y	2.7804
GNLY	HPA038819	HPA	HPA	#N/A	HPA038819.GNLY.BA348.2	BA348.2	ENSG00000115523	P22749	rabbit	N	2.703
GOT1	HPA064532	HPA	HPA	AB_2685279	HPA064532.GOT1.BA348.2	BA348.2	ENSG00000120053	P17174	rabbit	N	0
GOT1	HPA069656	HPA	HPA	#N/A	HPA069656.GOT1.BA348.2	BA348.2	ENSG00000120053	P17174	rabbit	Y	6.3216
GOT1	HPA072629	HPA	HPA	AB_2686540	HPA072629.GOT1.BA348.2	BA348.2	ENSG00000120053	P17174	rabbit	N	6.1249
GP6	HPA048214	HPA	HPA	#N/A	HPA048214.GP6.BA280	BA280	ENSG00000088053, ENSG00000274050, ENSG00000274566, ENSG00000275633, ENSG00000275931, ENSG00000276065, ENSG00000276211, ENSG00000277439, ENSG00000278316, ENSG00000278670	Q9HCN6	rabbit	N	0
GP6	HPA060965	HPA	HPA	#N/A	HPA060965.GP6.BA280	BA280	ENSG00000088053, ENSG00000274050, ENSG00000274566, ENSG00000275633, ENSG00000275931, ENSG00000276065, ENSG00000276211, ENSG00000277439, ENSG00000278316, ENSG00000278670	Q9HCN6	rabbit	Y	2.4534
GPI	HPA052171	HPA	HPA	AB_2681748	HPA052171.GPI.BA348.2	BA348.2	ENSG00000105220, ENSG00000282019	P06744	rabbit	Y	2.5688
GPNMB	HPA044969	HPA	HPA	#N/A	HPA044969.GPNMB.BA349.2	BA349.2	ENSG00000136235	Q14956	rabbit	N	0
GPNMB	HPA077971	HPA	HPA	#N/A	HPA077971.GPNMB.BA349.2	BA349.2	ENSG00000136235	Q14956	rabbit	Y	2.7512
GPR176	HPA039943	HPA	HPA	AB_10697711	HPA039943.GPR176.BA281	BA281	ENSG00000166073	Q14439	rabbit	N	0
GPR176	HPA039979	HPA	HPA	AB_2676782	HPA039979.GPR176.BA281	BA281	ENSG00000166073	Q14439	rabbit	N	0
GPT	HPA031059	HPA	HPA	AB_10600214	HPA031059.GPT.BA348.2	BA348.2	ENSG00000167701	P24298	rabbit	Y	2.8029
GPT	HPA031060	HPA	HPA	AB_10602178	HPA031060.GPT.BA348.2	BA348.2	ENSG00000167701	P24298	rabbit	N	2.6272
GPX1	HPA044758	HPA	HPA	AB_2679076	HPA044758.GPX1.BA281	BA281	ENSG00000233276	P07203	rabbit	N	0
GPX3	HPA059686	HPA	HPA	#N/A	HPA059686.GPX3.BA280	BA280	ENSG00000211445	P22352	rabbit	Y	2.4732
GPX8	HPA036720	HPA	HPA	AB_2675269	HPA036720.GPX8.BA281	BA281	ENSG00000164294	Q8TED1	rabbit	N	1
GRAP2	HPA005788	HPA	HPA	AB_1079021	HPA005788.GRAP2.BA280	BA280	ENSG00000100351	O75791	rabbit	Y	7.0574
GRN	HPA008763	HPA	HPA	AB_1850339	HPA008763.GRN.BA348.2	BA348.2	ENSG00000030582	P28799	rabbit	Y	2.9591
GRN	HPA028747	HPA	HPA	AB_10603767	HPA028747.GRN.BA348.2	BA348.2	ENSG00000030582	P28799	rabbit	N	2.8125
GSN	Bsi2487	BioSystems Int.	BSI	#N/A	Bsi2487.GSN.BA281	BA281	ENSG00000148180	P06396	mouse	Y	2.2836
GSTO1	15124-1-AP	Proteintech	CAB	AB_2248132	15124-1-AP.GSTO1.BA281	BA281	ENSG00000148834	P78417	rabbit	Y	2.926
GSTP1	HPA019779	HPA	HPA	AB_1849799	HPA019779.GSTP1.BA349.2	BA349.2	ENSG00000084207	P09211	rabbit	Y	2.6307
HABP2	HPA021074	HPA	HPA	#N/A	HPA021074.HABP2.BA280	BA280	ENSG00000148702	Q14520	rabbit	Y	2.6978
HADHB	HPA037540	HPA	HPA	AB_2675531	HPA037540.HADHB.BA280	BA280	ENSG00000138029	P55084	rabbit	Y	2.6856
HAPLN1	HPA025238	HPA	HPA	#N/A	HPA025238.HAPLN1.BA349.2	BA349.2	ENSG00000145681	P10915	rabbit	Y	2.4635
HAX1	ab79723	abcam	CAB	#N/A	ab79723.HAX1.BA281	BA281	ENSG00000143575	O00165	mouse	Y	2.4066
HBEGF	HPA019793	HPA	HPA	#N/A	HPA019793.HBEGF.BA280	BA280	ENSG00000113070	Q99075	rabbit	Y	2.927
HCAR1	HPA014125	HPA	HPA	#N/A	HPA014125.HCAR1.BA349.2	BA349.2	ENSG00000196917	Q9BXC0	rabbit	N	2.7716
HCAR1	HPA062838	HPA	HPA	#N/A	HPA062838.HCAR1.BA349.2	BA349.2	ENSG00000196917	Q9BXC0	rabbit	Y	2.9003
HCAR1	HPA069586	HPA	HPA	#N/A	HPA069586.HCAR1.BA349.2	BA349.2	ENSG00000196917	Q9BXC0	rabbit	N	2.8415
HEPH	HPA005824	HPA	HPA	AB_1850603	HPA005824.HEPH.BA280	BA280	ENSG00000089472	Q9BQS7	rabbit	N	1
HFE2	HPA014472	HPA	HPA	AB_1850679	HPA014472.HFE2.BA349.2	BA349.2	ENSG00000168509	Q6ZVN8	rabbit	N	0
HFE2	HPA074620	HPA	HPA	#N/A	HPA074620.HFE2.BA349.2	BA349.2	ENSG00000168509	Q6ZVN8	rabbit	Y	2.8282
HGF	HPA040360	HPA	HPA	AB_2676939	HPA040360.HGF.BA281	BA281	ENSG00000019991	P14210	rabbit	Y	2.8196
HGFAC	HPA058279	HPA	HPA	AB_2683665	HPA058279.HGFAC.BA348.2	BA348.2	ENSG00000109758	Q04756	rabbit	Y	2.9305
HHIP	HPA051563	HPA	HPA	#N/A	HPA051563.HHIP.BA280	BA280	ENSG00000164161	Q96QV1	rabbit	Y	2.883
HHLA2	HPA055478	HPA	HPA	AB_2682830	HPA055478.HHLA2.BA349.2	BA349.2	ENSG00000114455	Q9UM44	rabbit	Y	2.7312
HIBADH	HPA019522	HPA	HPA	AB_1850690	HPA019522.HIBADH.BA349.2	BA349.2	ENSG00000106049	P31937	rabbit	N	2.6474
HIBADH	HPA021002	HPA	HPA	AB_1850692	HPA021002.HIBADH.BA349.2	BA349.2	ENSG00000106049	P31937	rabbit	Y	2.9598
HINT1	HPA044577	HPA	HPA	AB_10795618	HPA044577.HINT1.BA348.2	BA348.2	ENSG00000169567	P49773	rabbit	Y	2.9406
HINT1	HPA058143	HPA	HPA	#N/A	HPA058143.HINT1.BA348.2	BA348.2	ENSG00000169567	P49773	rabbit	N	2.6312
HIVEP1	HPA050724	HPA	HPA	AB_2616457	HPA050724.HIVEP1.BA280	BA280	ENSG00000095951	P15822	rabbit	N	0
HIVEP1	HPA067457	HPA	HPA	#N/A	HPA067457.HIVEP1.BA280	BA280	ENSG00000095951	P15822	rabbit	Y	2.4134
HK1	HPA007043	HPA	HPA	AB_1850652	HPA007043.HK1.BA348.2	BA348.2	ENSG00000156515	P19367	rabbit	N	6.1318
HK1	HPA007103	HPA	HPA	#N/A	HPA007103.HK1.BA348.2	BA348.2	ENSG00000156515	P19367	rabbit	Y	6.2717
HK2	HPA028587	HPA	HPA	AB_10602605	HPA028587.HK2.BA349.2	BA349.2	ENSG00000159399	P52789	rabbit	N	0
HK2	HPA061711	HPA	HPA	#N/A	HPA061711.HK2.BA349.2	BA349.2	ENSG00000159399	P52789	rabbit	Y	2.9083
HMOX2	HPA040611	HPA	HPA	AB_10961034	HPA040611.HMOX2.BA349.2	BA349.2	ENSG00000103415, ENSG00000277424	P30519	rabbit	N	2.5078
HMOX2	HPA056052	HPA	HPA	#N/A	HPA056052.HMOX2.BA349.2	BA349.2	ENSG00000103415, ENSG00000277424	P30519	rabbit	Y	2.9658
HNRNPA2B1	HPA065537	HPA	HPA	AB_2685507	HPA065537.HNRNPA2B1.BA349.2	BA349.2	ENSG00000122566	P22626	rabbit	N	2.7585
HNRNPA2B1	HPA070393	HPA	HPA	#N/A	HPA070393.HNRNPA2B1.BA349.2	BA349.2	ENSG00000122566	P22626	rabbit	Y	2.9562
HOOK2	HPA043519	HPA	HPA	AB_2678525	HPA043519.HOOK2.BA281	BA281	ENSG00000095066	Q96ED9	rabbit	Y	2.7005
HOXA9	HPA061982	HPA	HPA	AB_2684651	HPA061982.HOXA9.BA280	BA280	ENSG00000078399	P31269	rabbit	Y	2.6731
HOXD10	HPA053757	HPA	HPA	#N/A	HPA053757.HOXD10.BA280	BA280	ENSG00000128710	P28358	rabbit	Y	2.5895
HP	Bsi0033	BioSystems Int.	BSI	#N/A	Bsi0033.HP.BA281	BA281	ENSG00000257017	P00738	mouse	N	6.3048
HP	Bsi1809	BioSystems Int.	BSI	#N/A	Bsi1809.HP.BA281	BA281	ENSG00000257017	P00738	mouse	Y	10.6082
HPX	Bsi0226	BioSystems Int.	BSI	#N/A	Bsi0226.HPX.BA281	BA281	ENSG00000110169	P02790	mouse	M	3.4832
HPX	Bsi0121	BioSystems Int.	BSI	#N/A	Bsi0121.HPX.BA281	BA281	ENSG00000110169	P02790	mouse	M	3.4832
HRG	HPA054598	HPA	HPA	AB_2682539	HPA054598.HRG.BA280	BA280	ENSG00000113905	P04196	rabbit	N	0
HRG	Bsi0137	BioSystems Int.	BSI	#N/A	Bsi0137.HRG.BA281	BA281	ENSG00000113905	P04196	mouse	Y	6.7475
HRG	Bsi0940	BioSystems Int.	BSI	#N/A	Bsi0940.HRG.BA281	BA281	ENSG00000113905	P04196	mouse	N	2.6016
HRNR	HPA031469	HPA	HPA	AB_10603771	HPA031469.HRNR.BA280	BA280	ENSG00000197915	Q86YZ3	rabbit	N	2.6258
HRNR	Bsi0255	BioSystems Int.	BSI	#N/A	Bsi0255.HRNR.BA281	BA281	ENSG00000197915	Q86YZ3	mouse	Y	2.9664
HSD17B6	HPA059141	HPA	HPA	AB_2683922	HPA059141.HSD17B6.BA280	BA280	ENSG00000025423	O14756	rabbit	Y	2.88
HSP90AB1	HPA055729	HPA	HPA	AB_2682899	HPA055729.HSP90AB1.BA348.2	BA348.2	ENSG00000096384	P08238	rabbit	Y	2.7892
HSP90AB1	HPA074351	HPA	HPA	AB_2732252	HPA074351.HSP90AB1.BA348.2	BA348.2	ENSG00000096384	P08238	rabbit	N	2.0885
HSPA12B	HPA013659	HPA	HPA	AB_1234541	HPA013659.HSPA12B.BA280	BA280	ENSG00000132622	Q96MM6	rabbit	Y	2.6065
HSPA1A	MAB1663	R&D Systems	CAB	AB_1674240	MAB1663.HSPA1A.BA281	BA281	ENSG00000204389, ENSG00000215328, ENSG00000234475, ENSG00000235941, ENSG00000237724	P0DMV8	mouse	N	0
HSPA8	HPA072762	HPA	HPA	#N/A	HPA072762.HSPA8.BA349.2	BA349.2	ENSG00000109971	P11142	rabbit	Y	2.9535
HSPB3	HPA062124	HPA	HPA	AB_2684690	HPA062124.HSPB3.BA281	BA281	ENSG00000169271	Q12988	rabbit	N	0
HSPD1	HPA050025	HPA	HPA	AB_2680995	HPA050025.HSPD1.BA280	BA280	ENSG00000144381	P10809	rabbit	Y	2.5764
HTR1B	HPA055270	HPA	HPA	#N/A	HPA055270.HTR1B.BA280	BA280	ENSG00000135312	P28222	rabbit	N	0.485
IBSP	HPA034649	HPA	HPA	#N/A	HPA034649.IBSP.BA349.2	BA349.2	ENSG00000029559	P21815	rabbit	Y	2.8048
IBSP	HPA034650	HPA	HPA	#N/A	HPA034650.IBSP.BA349.2	BA349.2	ENSG00000029559	P21815	rabbit	N	2.6467
IBSP	HPA059068	HPA	HPA	#N/A	HPA059068.IBSP.BA349.2	BA349.2	ENSG00000029559	P21815	rabbit	N	0
ICAM1	DY720	R&D Systems	CAB	#N/A	CABDY720.ICAM1.BA281	BA281	ENSG00000090339	P05362	mouse	Y	2.5018
ICAM2	HPA071155	HPA	HPA	#N/A	HPA071155.ICAM2.BA349.2	BA349.2	ENSG00000108622	P13598	rabbit	Y	2.8984
ICAM3	HPA012610	HPA	HPA	#N/A	HPA012610.ICAM3.BA348.2	BA348.2	ENSG00000076662	P32942	rabbit	Y	2.7867
ICAM3	HPA068999	HPA	HPA	#N/A	HPA068999.ICAM3.BA348.2	BA348.2	ENSG00000076662	P32942	rabbit	N	2.5918
ICAM3	HPA070838	HPA	HPA	#N/A	HPA070838.ICAM3.BA348.2	BA348.2	ENSG00000076662	P32942	rabbit	N	2.7368
ICOSLG; FP565260.3	HPA029179	HPA	HPA	AB_2732445	HPA029179.ICOSLG*.BA280	BA280	ENSG00000160223; ENSG00000277117	O75144	rabbit	N	2.0644
ICOSLG; FP565260.3	HPA070452	HPA	HPA	#N/A	HPA070452.ICOSLG*.BA281	BA281	ENSG00000160223; ENSG00000277117	O75144	rabbit	Y	2.5272
ICOSLG; FP565260.3	HPA029180	HPA	HPA	#N/A	HPA029180.ICOSLG*.BA281	BA281	ENSG00000160223; ENSG00000277117	O75144	rabbit	N	0.678
IFI35	HPA053774	HPA	HPA	#N/A	HPA053774.IFI35.BA280	BA280	ENSG00000068079	P80217	rabbit	N	0
IFNAR1	HPA018015	HPA	HPA	AB_1851433	HPA018015.IFNAR1.BA348.2	BA348.2	ENSG00000142166	P17181	rabbit	Y	2.9313
IFNAR1	HPA029226	HPA	HPA	AB_2672954	HPA029226.IFNAR1.BA348.2	BA348.2	ENSG00000142166	P17181	rabbit	N	2.4283
IFNG	HPA063125	HPA	HPA	#N/A	HPA063125.IFNG.BA280	BA280	ENSG00000111537	P01579	rabbit	N	0
IFNG	HPA053530	HPA	HPA	#N/A	HPA053530.IFNG.BA280	BA280	ENSG00000111537	P01579	rabbit	N	0
IGF1	HPA048946	HPA	HPA	AB_2680566	HPA048946.IGF1.BA280	BA280	ENSG00000017427	P05019	rabbit	N	0
IGF1R	HPA045563	HPA	HPA	AB_2679368	HPA045563.IGF1R.BA348.2	BA348.2	ENSG00000140443	P08069	rabbit	Y	2.7462
IGF2	HPA007556	HPA	HPA	AB_2667860	HPA007556.IGF2.BA348.2	BA348.2	ENSG00000167244	P01344	rabbit	Y	2.8009
IGF2R	HPA012002	HPA	HPA	#N/A	HPA012002.IGF2R.BA348.2	BA348.2	ENSG00000197081	P11717	rabbit	Y	6.1382
IGF2R	HPA050218	HPA	HPA	#N/A	HPA050218.IGF2R.BA348.2	BA348.2	ENSG00000197081	P11717	rabbit	N	6.0777
IGFALS	HPA040692	HPA	HPA	AB_10794067	HPA040692.IGFALS.BA281	BA281	ENSG00000099769	P35858	rabbit	Y	7.2407
IGFBP1	HPA046972	HPA	HPA	AB_2679884	HPA046972.IGFBP1.BA280	BA280	ENSG00000146678	P08833	rabbit	Y	11.1422
IGFBP1	HPA050640	HPA	HPA	AB_2681197	HPA050640.IGFBP1.BA280	BA280	ENSG00000146678	P08833	rabbit	N	2.4593
IGFBP1	DY871	R&D Systems	CAB	#N/A	DY871.IGFBP1.BA281	BA281	ENSG00000146678	P08833	mouse	N	6.098
IGFBP2	HPA004754	HPA	HPA	#N/A	HPA004754.IGFBP2.BA280	BA280	ENSG00000115457	P18065	rabbit	Y	11.6207
IGFBP2	HPA045140	HPA	HPA	#N/A	HPA045140.IGFBP2.BA280	BA280	ENSG00000115457	P18065	rabbit	N	8.7344
IGFBP2	DY674	R&D Systems	CAB	#N/A	IGFBP2.IGFBP2.BA281	BA281	ENSG00000115457	P18065	mouse	N	11.4215
IGFBP3	AF675	R&D Systems	CAB	#N/A	AF675.IGFBP3.BA281	BA281	ENSG00000146674	P17936	goat	Y	2.4522
IGFBP4	HPA060461	HPA	HPA	#N/A	HPA060461.IGFBP4.BA348.2	BA348.2	ENSG00000141753	P22692	rabbit	Y	2.8787
IGFBP4	HPA066240	HPA	HPA	AB_2685643	HPA066240.IGFBP4.BA348.2	BA348.2	ENSG00000141753	P22692	rabbit	N	2.5359
IGFBP5	HPA059827	HPA	HPA	AB_2732640	HPA059827.IGFBP5.BA348.2	BA348.2	ENSG00000115461	P24593	rabbit	Y	2.9141
IGFBP5	HPA068642	HPA	HPA	#N/A	HPA068642.IGFBP5.BA348.2	BA348.2	ENSG00000115461	P24593	rabbit	N	2.583
IGFBP6	HPA075088	HPA	HPA	#N/A	HPA075088.IGFBP6.BA349.2	BA349.2	ENSG00000167779	P24592	rabbit	Y	7.2259
IL10	HPA051182	HPA	HPA	#N/A	HPA051182.IL10.BA280	BA280	ENSG00000136634	P22301	rabbit	N	0.121
IL10	HPA063270	HPA	HPA	#N/A	HPA063270.IL10.BA281	BA281	ENSG00000136634	P22301	rabbit	N	0
IL10	HPA068862	HPA	HPA	#N/A	HPA068862.IL10.BA281	BA281	ENSG00000136634	P22301	rabbit	Y	3.5073
IL10	DY217B	R&D Systems	CAB	#N/A	CABDY217B.IL10.BA281	BA281	ENSG00000136634	P22301	mouse	N	2.9482
IL10RA	HPA065647	HPA	HPA	#N/A	HPA065647.IL10RA.BA281	BA281	ENSG00000110324	Q13651	rabbit	Y	2.4034
IL10RA	HPA069086	HPA	HPA	#N/A	HPA069086.IL10RA.BA281	BA281	ENSG00000110324	Q13651	rabbit	N	0
IL10RB	HPA047550	HPA	HPA	AB_2680086	HPA047550.IL10RB.BA349.2	BA349.2	ENSG00000243646	Q08334	rabbit	Y	2.9269
IL12A	HPA001886	HPA	HPA	AB_1079132	HPA001886.IL12A.BA280	BA280	ENSG00000168811	P29459	rabbit	Y	2.4519
IL12B	HPA048230	HPA	HPA	#N/A	HPA048230.IL12B.BA280	BA280	ENSG00000113302	P29460	rabbit	N	0
IL12B	HPA041100	HPA	HPA	#N/A	HPA041100.IL12B.BA280	BA280	ENSG00000113302	P29460	rabbit	Y	2.8561
IL12RB1	HPA004166	HPA	HPA	#N/A	HPA004166.IL12RB1.BA348.2	BA348.2	ENSG00000096996	P42701	rabbit	N	0
IL12RB1	HPA074364	HPA	HPA	#N/A	HPA074364.IL12RB1.BA348.2	BA348.2	ENSG00000096996	P42701	rabbit	N	2.6627
IL12RB1	HPA074496	HPA	HPA	#N/A	HPA074496.IL12RB1.BA348.2	BA348.2	ENSG00000096996	P42701	rabbit	Y	2.682
IL12RB1	HPA074414	HPA	HPA	AB_2686687	HPA074414.IL12RB1.BA348.2	BA348.2	ENSG00000096996	P42701	rabbit	N	1.9702
IL13	HPA042421	HPA	HPA	AB_10795504	HPA042421.IL13.BA280	BA280	ENSG00000169194	P35225	rabbit	N	0
IL13	HPA018853	HPA	HPA	#N/A	HPA018853.IL13.BA280	BA280	ENSG00000169194	P35225	rabbit	Y	2.4372
IL15RA	HPA036245	HPA	HPA	#N/A	HPA036245.IL15RA.BA281	BA281	ENSG00000134470	Q13261	rabbit	N	0
IL15RA	HPA068329	HPA	HPA	#N/A	HPA068329.IL15RA.BA281	BA281	ENSG00000134470	Q13261	rabbit	Y	2.2475
IL16	HPA021159	HPA	HPA	#N/A	HPA021159.IL16.BA280	BA280	ENSG00000172349	Q14005	rabbit	Y	2.7827
IL16	HPA048861	HPA	HPA	#N/A	HPA048861.IL16.BA280	BA280	ENSG00000172349	Q14005	rabbit	N	2.4942
IL16	HPA018467	HPA	HPA	AB_1851642	HPA018467.IL16.BA280	BA280	ENSG00000172349	Q14005	rabbit	N	2.7236
IL17A	HPA045886	HPA	HPA	#N/A	HPA045886.IL17A.BA280	BA280	ENSG00000112115	Q16552	rabbit	Y	2.5986
IL17A	HPA052258	HPA	HPA	#N/A	HPA052258.IL17A.BA280	BA280	ENSG00000112115	Q16552	rabbit	N	2.5782
IL17RB	HPA052950	HPA	HPA	#N/A	HPA052950.IL17RB.BA280	BA280	ENSG00000056736	Q9NRM6	rabbit	Y	2.3449
IL17RB	HPA072425	HPA	HPA	#N/A	HPA072425.IL17RB.BA281	BA281	ENSG00000056736	Q9NRM6	rabbit	N	2.1631
IL1A	DY200	R&D Systems	CAB	#N/A	CABDY200.IL1A.BA281	BA281	ENSG00000115008	P01583	mouse	Y	2.5952
IL1A	HPA048546	HPA	HPA	#N/A	HPA048546.IL1A.BA280	BA280	ENSG00000115008	P01583	rabbit	N	1.9249
IL1RAPL2	HPA036129	HPA	HPA	AB_2674957	HPA036129.IL1RAPL2.BA281	BA281	ENSG00000189108	Q9NP60	rabbit	N	1
IL1RL1	HPA007917	HPA	HPA	AB_1079129	HPA007917.IL1RL1.BA349.2	BA349.2	ENSG00000115602	Q01638	rabbit	Y	2.7869
IL20	HPA031387	HPA	HPA	#N/A	HPA031387.IL20.BA280	BA280	ENSG00000162891	Q9NYY1	rabbit	Y	2.8207
IL20RA	HPA052705	HPA	HPA	#N/A	HPA052705.IL20RA.BA280	BA280	ENSG00000016402	Q9UHF4	rabbit	N	0
IL20RA	HPA042281	HPA	HPA	AB_10806235	HPA042281.IL20RA.BA281	BA281	ENSG00000016402	Q9UHF4	rabbit	N	0
IL20RA	HPA069559	HPA	HPA	#N/A	HPA069559.IL20RA.BA281	BA281	ENSG00000016402	Q9UHF4	rabbit	N	0
IL22RA1	HPA042399	HPA	HPA	AB_2677978	HPA042399.IL22RA1.BA281	BA281	ENSG00000142677	Q8N6P7	rabbit	N	0.861
IL24	HPA073260	HPA	HPA	#N/A	HPA073260.IL24.BA281	BA281	ENSG00000162892	Q13007	rabbit	Y	2.4156
IL27	HPA029149	HPA	HPA	#N/A	HPA029149.IL27.BA281	BA281	ENSG00000197272	Q8NEV9	rabbit	Y	2.7399
IL2RA	HPA054622	HPA	HPA	AB_2682546	HPA054622.IL2RA.BA280	BA280	ENSG00000134460	P01589	rabbit	Y	1.8523
IL2RB	HPA062657	HPA	HPA	AB_2684822	HPA062657.IL2RB.BA281	BA281	ENSG00000100385	P14784	rabbit	N	0
IL2RB	HPA065542	HPA	HPA	#N/A	HPA065542.IL2RB.BA281	BA281	ENSG00000100385	P14784	rabbit	Y	2.6467
IL33	HPA052386	HPA	HPA	AB_2681809	HPA052386.IL33.BA280	BA280	ENSG00000137033	O95760	rabbit	Y	2.4943
IL4	HPA042270	HPA	HPA	#N/A	HPA042270.IL4.BA281	BA281	ENSG00000113520	P05112	rabbit	N	0
IL4	HPA063382	HPA	HPA	#N/A	HPA063382.IL4.BA281	BA281	ENSG00000113520	P05112	rabbit	Y	5.8914
IL4	HPA067851	HPA	HPA	#N/A	HPA067851.IL4.BA281	BA281	ENSG00000113520	P05112	rabbit	N	3.2586
IL4	HPA070010	HPA	HPA	#N/A	HPA070010.IL4.BA281	BA281	ENSG00000113520	P05112	rabbit	N	3.3036
IL5	DY205	R&D Systems	CAB	#N/A	CABDY205.IL5.BA281	BA281	ENSG00000113525	P05113	rat	N	2.9768
IL5	HPA064894	HPA	HPA	#N/A	HPA064894.IL5.BA280	BA280	ENSG00000113525	P05113	rabbit	Y	6.2369
IL5	HPA066422	HPA	HPA	#N/A	HPA066422.IL5.BA280	BA280	ENSG00000113525	P05113	rabbit	N	6.0962
IL6	DY206	R&D Systems	CAB	#N/A	CABDY206.IL6.BA281	BA281	ENSG00000136244	P05231	mouse	Y	2.8884
IL6	HPA060030	HPA	HPA	#N/A	HPA060030.IL6.BA280	BA280	ENSG00000136244	P05231	rabbit	N	0
IL6R	HPA034629	HPA	HPA	#N/A	HPA034629.IL6R.BA280	BA280	ENSG00000160712	P08887	rabbit	Y	2.6399
IL6R	HPA047592	HPA	HPA	#N/A	HPA047592.IL6R.BA280	BA280	ENSG00000160712	P08887	rabbit	N	2.485
IL6R	HPA059159	HPA	HPA	#N/A	HPA059159.IL6R.BA280	BA280	ENSG00000160712	P08887	rabbit	N	2.429
IL6R	HPA071296	HPA	HPA	#N/A	HPA071296.IL6R.BA281	BA281	ENSG00000160712	P08887	rabbit	N	1
IL6ST	HPA010030	HPA	HPA	#N/A	HPA010030.IL6ST.BA348.2	BA348.2	ENSG00000134352	P40189	rabbit	N	2.4509
IL6ST	HPA076931	HPA	HPA	#N/A	HPA076931.IL6ST.BA348.2	BA348.2	ENSG00000134352	P40189	rabbit	Y	2.6962
IL7	HPA042855	HPA	HPA	#N/A	HPA042855.IL7.BA281	BA281	ENSG00000104432	P13232	rabbit	N	1
IL7	IL7 HE0512011	R&D Systems	CAB	#N/A	IL7 HE0512011.IL7.BA281	BA281	ENSG00000104432	P13232	mouse	Y	2.5528
ILF3	HPA002021	HPA	HPA	#N/A	HPA002021.ILF3.BA348.2	BA348.2	ENSG00000129351	Q12906	rabbit	Y	2.8082
ING1	HPA062241	HPA	HPA	#N/A	HPA062241.ING1.BA349.2	BA349.2	ENSG00000153487	Q9UK53	rabbit	N	2.6154
ING1	HPA068363	HPA	HPA	#N/A	HPA068363.ING1.BA349.2	BA349.2	ENSG00000153487	Q9UK53	rabbit	N	2.7273
ING1	HPA028827	HPA	HPA	#N/A	HPA028827.ING1.BA349.2	BA349.2	ENSG00000153487	Q9UK53	rabbit	Y	2.9115
INHBC	HPA050755	HPA	HPA	#N/A	HPA050755.INHBC.BA348.2	BA348.2	ENSG00000175189	P55103	rabbit	Y	7.6039
INHBC	HPA058403	HPA	HPA	#N/A	HPA058403.INHBC.BA348.2	BA348.2	ENSG00000175189	P55103	rabbit	N	2.6585
INHBC	HPA071895	HPA	HPA	#N/A	HPA071895.INHBC.BA348.2	BA348.2	ENSG00000175189	P55103	rabbit	N	2.9605
INO80E	HPA043146	HPA	HPA	AB_10794923	HPA043146.INO80E.BA281	BA281	ENSG00000169592	Q8NBZ0	rabbit	Y	2.6554
IPCEF1	HPA028708	HPA	HPA	AB_10601916	HPA028708.IPCEF1.BA281	BA281	ENSG00000074706	Q8WWN9	rabbit	Y	2.7009
IRF2BPL	HPA050862	HPA	HPA	AB_2681258	HPA050862.IRF2BPL.BA280	BA280	ENSG00000119669	Q9H1B7	rabbit	Y	2.4188
IRF2BPL	HPA061333	HPA	HPA	AB_2684481	HPA061333.IRF2BPL.BA280	BA280	ENSG00000119669	Q9H1B7	rabbit	N	0
IRF8	HPA002531	HPA	HPA	AB_1851904	HPA002531.IRF8.BA280	BA280	ENSG00000140968	Q02556	rabbit	Y	2.8523
ITGA2B	MAB7616	R&D Systems	CAB	#N/A	MAB7616.ITGA2B.BA281	BA281	ENSG00000005961	P08514	mouse	N	0.857
ITGA3	MAB1345	R&D Systems	CAB	AB_11210494	MAB1345.ITGA3.BA281	BA281	ENSG00000005884	P26006	mouse	Y	2.305
ITGA5	HPA002642	HPA	HPA	AB_1078469	HPA002642.ITGA5.BA280	BA280	ENSG00000161638	P08648	rabbit	Y	2.5927
ITGA6	MAB1350	R&D Systems	CAB	AB_1678808	MAB1350.ITGA6.BA281	BA281	ENSG00000091409	P23229	mouse	Y	2.8016
ITGAM	MAB16992	R&D Systems	CAB	#N/A	MAB16992.ITGAM.BA281	BA281	ENSG00000169896	P11215	mouse	Y	2.6742
ITGAV	MAB3050	R&D Systems	CAB	#N/A	MAB3050.ITGAV.BA281	BA281	ENSG00000138448	P06756	mouse	N	1
ITGB1BP2	HPA040721	HPA	HPA	#N/A	HPA040721.ITGB1BP2.BA281	BA281	ENSG00000147166	Q9UKP3	rabbit	Y	2.6927
ITGB2	MAB1730	R&D Systems	CAB	#N/A	MAB1730.ITGB2.BA281	BA281	ENSG00000160255	P05107	mouse	N	1
ITGB3	MAB2266	R&D Systems	CAB	#N/A	MAB2266.ITGB3.BA281	BA281	ENSG00000259207	P05106	mouse	Y	2.8813
ITGB7	HPA042277	HPA	HPA	AB_10793877	HPA042277.ITGB7.BA281	BA281	ENSG00000139626	P26010	rabbit	N	0
JAG2	HPA030636	HPA	HPA	AB_10602607	HPA030636.JAG2.BA349.2	BA349.2	ENSG00000184916	Q9Y219	rabbit	N	2.3887
JAG2	HPA050567	HPA	HPA	AB_2681178	HPA050567.JAG2.BA349.2	BA349.2	ENSG00000184916	Q9Y219	rabbit	Y	2.9439
JAK2	HPA058253	HPA	HPA	#N/A	HPA058253.JAK2.BA349.2	BA349.2	ENSG00000096968	O60674	rabbit	N	2.4027
JAK2	HPA069680	HPA	HPA	#N/A	HPA069680.JAK2.BA349.2	BA349.2	ENSG00000096968	O60674	rabbit	Y	2.9125
JAML	HPA056105	HPA	HPA	#N/A	HPA056105.JAML.BA348.2	BA348.2	ENSG00000160593	Q86YT9	rabbit	Y	2.9409
JAML	HPA047919	HPA	HPA	AB_2680209	HPA047919.JAML.BA348.2	BA348.2	ENSG00000160593	Q86YT9	rabbit	N	2.2829
JPT2	HPA041888	HPA	HPA	AB_10793937	HPA041888.JPT2.BA281	BA281	ENSG00000206053	Q9H910	rabbit	Y	2.6195
JUN	HPA059474	HPA	HPA	AB_2684030	HPA059474.JUN.BA280	BA280	ENSG00000177606	P05412	rabbit	Y	2.4801
KCND2	HPA029068	HPA	HPA	AB_10601436	HPA029068.KCND2.BA280	BA280	ENSG00000184408	Q9NZV8	rabbit	Y	2.7717
KCNT2	HPA055126	HPA	HPA	#N/A	HPA055126.KCNT2.BA280	BA280	ENSG00000162687	Q6UVM3	rabbit	N	0
KDM5C	HPA059265	HPA	HPA	#N/A	HPA059265.KDM5C.BA280	BA280	ENSG00000126012	P41229	rabbit	N	0.844
KDR	DY357	R&D Systems	CAB	#N/A	DY357.KDR.BA281	BA281	ENSG00000128052	P35968	mouse	Y	6.354
KDR	HPA061751	HPA	HPA	#N/A	HPA061751.KDR.BA281	BA281	ENSG00000128052	P35968	rabbit	N	6.126
KIT	HPA004471	HPA	HPA	AB_1078431	HPA004471.KIT.BA348.2	BA348.2	ENSG00000157404	P10721	rabbit	Y	2.9453
KIT	HPA073252	HPA	HPA	AB_2686589	HPA073252.KIT.BA348.2	BA348.2	ENSG00000157404	P10721	rabbit	N	2.9364
KITLG	HPA068825	HPA	HPA	#N/A	HPA068825.KITLG.BA281	BA281	ENSG00000049130	P21583	rabbit	N	5.9713
KITLG	HPA070395	HPA	HPA	AB_2686264	HPA070395.KITLG.BA281	BA281	ENSG00000049130	P21583	rabbit	Y	6.0506
KLK11	HPA038938	HPA	HPA	#N/A	HPA038938.KLK11.BA280	BA280	ENSG00000167757	Q9UBX7	rabbit	Y	2.8246
KLK11	HPA069205	HPA	HPA	#N/A	HPA069205.KLK11.BA281	BA281	ENSG00000167757	Q9UBX7	rabbit	N	0
KLK11	HPA071894	HPA	HPA	#N/A	HPA071894.KLK11.BA281	BA281	ENSG00000167757	Q9UBX7	rabbit	N	2.3
KLK3	1H12	HyTest	CAB	#N/A	1H12.KLK3.BA348.2	BA348.2	ENSG00000142515	P07288	mouse	Y	6.4873
KLK4	5A6	HyTest	CAB	#N/A	5A6.KLK4.BA348.2	BA348.2	ENSG00000167749	Q9Y5K2	mouse	Y	6.4942
KLK5	8A6	HyTest	CAB	#N/A	8A6.KLK5.BA348.2	BA348.2	ENSG00000167754	Q9Y337	mouse	Y	6.2567
KLK5	HPA011103	HPA	HPA	#N/A	HPA011103.KLK5.BA349.2	BA349.2	ENSG00000167754	Q9Y337	rabbit	N	2.5554
KLK5	HPA014323	HPA	HPA	#N/A	HPA014323.KLK5.BA349.2	BA349.2	ENSG00000167754	Q9Y337	rabbit	N	2.8034
KLK6	HPA019525	HPA	HPA	#N/A	HPA019525.KLK6.BA349.2	BA349.2	ENSG00000167755	Q92876	rabbit	Y	2.7147
KLKB1	HPA074825	HPA	HPA	#N/A	HPA074825.KLKB1.BA348.2	BA348.2	ENSG00000164344	P03952	rabbit	Y	2.8374
KLRK1	HPA000389	HPA	HPA	#N/A	HPA000389.KLRK1.BA349.2	BA349.2	ENSG00000213809	P26718	rabbit	N	2.7138
KLRK1	HPA062803	HPA	HPA	#N/A	HPA062803.KLRK1.BA349.2	BA349.2	ENSG00000213809	P26718	rabbit	Y	6.2835
KLRK1	HPA068877	HPA	HPA	AB_2686052	HPA068877.KLRK1.BA349.2	BA349.2	ENSG00000213809	P26718	rabbit	N	2.9588
KLRK1	HPA078259	HPA	HPA	#N/A	HPA078259.KLRK1.BA349.2	BA349.2	ENSG00000213809	P26718	rabbit	N	6.1795
KNG1	Bsi0516	BioSystems Int.	BSI	#N/A	Bsi0516.KNG1.BA281	BA281	ENSG00000113889	P01042	mouse	N	1
KRT1	HPA019797	HPA	HPA	#N/A	HPA019797.KRT1.BA348.2	BA348.2	ENSG00000167768	P04264	rabbit	N	2.874
KRT1	HPA017917	HPA	HPA	AB_1852192	HPA017917.KRT1.BA348.2	BA348.2	ENSG00000167768	P04264	rabbit	Y	2.9578
KRT1	HPA062908	HPA	HPA	AB_2684901	HPA062908.KRT1.BA348.2	BA348.2	ENSG00000167768	P04264	rabbit	N	2.5089
KRT77	HPA045934	HPA	HPA	AB_10960065	HPA045934.KRT77.BA280	BA280	ENSG00000189182	Q7Z794	rabbit	Y	2.5803
LACC1	HPA040150	HPA	HPA	AB_10963540	HPA040150.LACC1.BA280	BA280	ENSG00000179630	Q8IV20	rabbit	Y	2.9037
LACC1	HPA061537	HPA	HPA	#N/A	HPA061537.LACC1.BA280	BA280	ENSG00000179630	Q8IV20	rabbit	N	2.6513
LAMA1	HPA032109	HPA	HPA	#N/A	HPA032109.LAMA1.BA280	BA280	ENSG00000101680	P25391	rabbit	Y	2.6414
LAMA1	HPA032110	HPA	HPA	AB_2674153	HPA032110.LAMA1.BA280	BA280	ENSG00000101680	P25391	rabbit	N	0
LAMA4	HPA015693	HPA	HPA	AB_1852687	HPA015693.LAMA4.BA280	BA280	ENSG00000112769	Q16363	rabbit	Y	2.5142
LAMC2	HPA024638	HPA	HPA	AB_1852689	HPA024638.LAMC2.BA349.2	BA349.2	ENSG00000058085	Q13753	rabbit	Y	5.936
LAMC2	HPA046540	HPA	HPA	#N/A	HPA046540.LAMC2.BA349.2	BA349.2	ENSG00000058085	Q13753	rabbit	N	2.9212
LAMC2	HPA046539	HPA	HPA	#N/A	HPA046539.LAMC2.BA349.2	BA349.2	ENSG00000058085	Q13753	rabbit	N	5.8753
LAMP1	MAB4800	R&D Systems	CAB	#N/A	MAB4800.LAMP1.BA281	BA281	ENSG00000185896	P11279	mouse	Y	2.9661
LAYN	HPA040087	HPA	HPA	AB_10793927	HPA040087.LAYN.BA348.2	BA348.2	ENSG00000204381	Q6UX15	rabbit	N	2.5629
LAYN	HPA062298	HPA	HPA	#N/A	HPA062298.LAYN.BA348.2	BA348.2	ENSG00000204381	Q6UX15	rabbit	Y	2.9719
LBP	HPA001508	HPA	HPA	AB_1079241	HPA001508.LBP.BA280	BA280	ENSG00000129988	P18428	rabbit	Y	2.9128
LCAT	HPA044767	HPA	HPA	AB_2756312	HPA044767.LCAT.BA348.2	BA348.2	ENSG00000213398	P04180	rabbit	Y	2.9499
LCMT1	HPA043530	HPA	HPA	AB_2678532	HPA043530.LCMT1.BA349.2	BA349.2	ENSG00000205629	Q9UIC8	rabbit	N	2.7667
LCMT1	HPA041559	HPA	HPA	AB_2677548	HPA041559.LCMT1.BA349.2	BA349.2	ENSG00000205629	Q9UIC8	rabbit	Y	2.8504
LCMT1	HPA063866	HPA	HPA	#N/A	HPA063866.LCMT1.BA349.2	BA349.2	ENSG00000205629	Q9UIC8	rabbit	N	2.6188
LCN2	DY1757	R&D Systems	CAB	#N/A	CABDY1757.LCN2.BA281	BA281	ENSG00000148346	P80188	rat	Y	2.8858
LCORL	HPA060033	HPA	HPA	AB_2684192	HPA060033.LCORL.BA349.2	BA349.2	ENSG00000178177	Q8N3X6	rabbit	Y	2.91
LCORL	HPA028794	HPA	HPA	AB_10600664	HPA028794.LCORL.BA349.2	BA349.2	ENSG00000178177	Q8N3X6	rabbit	N	2.5049
LCP1	HPA019493	HPA	HPA	AB_1855457	HPA019493.LCP1.BA280	BA280	ENSG00000136167	P13796	rabbit	Y	2.6247
LCT	HPA007616	HPA	HPA	#N/A	HPA007616.LCT.BA280	BA280	ENSG00000115850	P09848	rabbit	Y	1.8604
LDLRAD4	HPA059855	HPA	HPA	#N/A	HPA059855.LDLRAD4.BA280	BA280	ENSG00000168675	O15165	rabbit	Y	2.59
LEP	HPA057322	HPA	HPA	#N/A	HPA057322.LEP.BA280	BA280	ENSG00000174697	P41159	rabbit	N	2.1741
LEP	HPA068565	HPA	HPA	#N/A	HPA068565.LEP.BA281	BA281	ENSG00000174697	P41159	rabbit	Y	7.4018
LEPR	HPA030898	HPA	HPA	#N/A	HPA030898.LEPR.BA348.2	BA348.2	ENSG00000116678	P48357	rabbit	Y	2.93
LEPR	HPA030899	HPA	HPA	AB_10610003	HPA030899.LEPR.BA348.2	BA348.2	ENSG00000116678	P48357	rabbit	N	2.6555
LIFR	HPA048750	HPA	HPA	#N/A	HPA048750.LIFR.BA280	BA280	ENSG00000113594	P42702	rabbit	Y	2.3691
LIFR	HPA064147	HPA	HPA	#N/A	HPA064147.LIFR.BA281	BA281	ENSG00000113594	P42702	rabbit	N	0.686
LILRB4	HPA026926	HPA	HPA	#N/A	HPA026926.LILRB4.BA281	BA281	ENSG00000186818, ENSG00000275730, ENSG00000276042, ENSG00000278279, ENSG00000278555	Q8NHJ6	rabbit	Y	2.6033
LINC01565	HPA042431	HPA	HPA	#N/A	HPA042431.LINC01565.BA281	BA281	ENSG00000198685		rabbit	Y	2.6985
LPA	HPA018130	HPA	HPA	#N/A	HPA018130.LPA.BA348.2	BA348.2	ENSG00000198670	P08519	rabbit	Y	6.8854
LPA	HPA060604	HPA	HPA	AB_2684330	HPA060604.LPA.BA348.2	BA348.2	ENSG00000198670	P08519	rabbit	N	6.8794
LPA	HPA072520	HPA	HPA	#N/A	HPA072520.LPA.BA348.2	BA348.2	ENSG00000198670	P08519	rabbit	N	5.995
LRG1	HPA001888	HPA	HPA	AB_1079276	HPA001888.LRG1.BA280	BA280	ENSG00000171236	P02750	rabbit	N	0
LRG1	Bsi0352	BioSystems Int.	BSI	#N/A	Bsi0352.LRG1.BA281	BA281	ENSG00000171236	P02750	mouse	Y	11.3345
LRG1	Bsi3134	BioSystems Int.	BSI	#N/A	Bsi3134.LRG1.BA281	BA281	ENSG00000171236	P02750	mouse	N	11.3206
LRP1	HPA004182	HPA	HPA	AB_2667163	HPA004182.LRP1.BA349.2	BA349.2	ENSG00000123384	Q07954	rabbit	Y	2.4425
LRP8	HPA015671	HPA	HPA	#N/A	HPA015671.LRP8.BA349.2	BA349.2	ENSG00000157193	Q14114	rabbit	N	2.5419
LRP8	HPA064106	HPA	HPA	#N/A	HPA064106.LRP8.BA349.2	BA349.2	ENSG00000157193	Q14114	rabbit	Y	6.0394
LRP8	HPA073025	HPA	HPA	#N/A	HPA073025.LRP8.BA349.2	BA349.2	ENSG00000157193	Q14114	rabbit	N	6.0325
LSAMP	HPA054051	HPA	HPA	AB_2682358	HPA054051.LSAMP.BA348.2	BA348.2	ENSG00000185565	Q13449	rabbit	Y	6.4425
LSAMP	HPA065923	HPA	HPA	#N/A	HPA065923.LSAMP.BA348.2	BA348.2	ENSG00000185565	Q13449	rabbit	N	6.2986
LTA4H	HPA008399	HPA	HPA	AB_1852816	HPA008399.LTA4H.BA348.2	BA348.2	ENSG00000111144	P09960	rabbit	Y	2.9571
LTA4H	HPA017017	HPA	HPA	AB_1852818	HPA017017.LTA4H.BA348.2	BA348.2	ENSG00000111144	P09960	rabbit	N	2.7688
LTB4R	HPA003873	HPA	HPA	AB_1078288	HPA003873.LTB4R.BA280	BA280	ENSG00000213903, ENSG00000285456	Q15722	rabbit	Y	2.3367
LTBP4	HPA068972	HPA	HPA	#N/A	HPA068972.LTBP4.BA348.2	BA348.2	ENSG00000090006	Q8N2S1	rabbit	Y	2.684
LTBP4	HPA070319	HPA	HPA	#N/A	HPA070319.LTBP4.BA348.2	BA348.2	ENSG00000090006	Q8N2S1	rabbit	N	2.3495
LTF	HPA059976	HPA	HPA	AB_2684185	HPA059976.LTF.BA348.2	BA348.2	ENSG00000012223	P02788	rabbit	N	5.8626
LTF	HPA001833	HPA	HPA	#N/A	HPA001833.LTF.BA348.2	BA348.2	ENSG00000012223	P02788	rabbit	Y	6.2721
LY86	HPA044895	HPA	HPA	AB_2679138	HPA044895.LY86.BA349.2	BA349.2	ENSG00000112799	O95711	rabbit	Y	2.599
LY86	HPA062173	HPA	HPA	#N/A	HPA062173.LY86.BA349.2	BA349.2	ENSG00000112799	O95711	rabbit	N	2.5272
LYPD3	HPA041529	HPA	HPA	AB_2677534	HPA041529.LYPD3.BA349.2	BA349.2	ENSG00000124466	O95274	rabbit	N	2.4766
LYPD3	HPA041797	HPA	HPA	AB_2677679	HPA041797.LYPD3.BA349.2	BA349.2	ENSG00000124466	O95274	rabbit	N	6.1211
LYPD3	HPA077859	HPA	HPA	#N/A	HPA077859.LYPD3.BA349.2	BA349.2	ENSG00000124466	O95274	rabbit	Y	6.38
LYSMD2	HPA040460	HPA	HPA	AB_10794874	HPA040460.LYSMD2.BA281	BA281	ENSG00000140280	Q8IV50	rabbit	Y	2.1744
LYVE1	HPA042953	HPA	HPA	AB_2678238	HPA042953.LYVE1.BA281	BA281	ENSG00000133800	Q9Y5Y7	rabbit	Y	7.358
LYZ	HPA048284	HPA	HPA	AB_2680339	HPA048284.LYZ.BA348.2	BA348.2	ENSG00000090382	P61626	rabbit	Y	2.9593
LYZ	HPA066182	HPA	HPA	AB_2732741	HPA066182.LYZ.BA348.2	BA348.2	ENSG00000090382	P61626	rabbit	N	0
MACF1	HPA068064	HPA	HPA	AB_2685946	HPA068064.MACF1.BA281	BA281	ENSG00000127603	Q9UPN3	rabbit	N	0
MACF1	HPA068103	HPA	HPA	AB_2685953	HPA068103.MACF1.BA281	BA281	ENSG00000127603	Q9UPN3	rabbit	Y	2.509
MAML3	HPA037718	HPA	HPA	#N/A	HPA037718.MAML3.BA281	BA281	ENSG00000196782	Q96JK9	rabbit	N	0
MAMSTR	HPA043423	HPA	HPA	#N/A	HPA043423.MAMSTR.BA280	BA280	ENSG00000176909	Q6ZN01	rabbit	N	0
MAP2K1	MAB2678	R&D Systems	CAB	#N/A	MAB2678.MAP2K1.BA281	BA281	ENSG00000169032	Q02750	mouse	N	1
MAPK11	HPA003598	HPA	HPA	#N/A	HPA003598.MAPK11.BA349.2	BA349.2	ENSG00000185386	Q15759	rabbit	Y	5.9518
MAPK11	HPA045069	HPA	HPA	AB_2679207	HPA045069.MAPK11.BA349.2	BA349.2	ENSG00000185386	Q15759	rabbit	N	0
MAPK11	HPA063490	HPA	HPA	#N/A	HPA063490.MAPK11.BA349.2	BA349.2	ENSG00000185386	Q15759	rabbit	N	5.6325
MAPK12	HPA018841	HPA	HPA	AB_1856574	HPA018841.MAPK12.BA349.2	BA349.2	ENSG00000188130	P53778	rabbit	N	0
MAPK12	HPA054562	HPA	HPA	AB_2682524	HPA054562.MAPK12.BA349.2	BA349.2	ENSG00000188130	P53778	rabbit	Y	2.8384
MAPK12	HPA054756	HPA	HPA	#N/A	HPA054756.MAPK12.BA349.2	BA349.2	ENSG00000188130	P53778	rabbit	N	0
MAPK14	HPA031466	HPA	HPA	#N/A	HPA031466.MAPK14.BA349.2	BA349.2	ENSG00000112062	Q16539	rabbit	N	0
MAPK14	HPA076716	HPA	HPA	#N/A	HPA076716.MAPK14.BA349.2	BA349.2	ENSG00000112062	Q16539	rabbit	Y	2.8287
MAPK3	MAB1576	R&D Systems	CAB	AB_1674246	MAB1576.MAPK3.BA281	BA281	ENSG00000102882	P27361	mouse	Y	2.53
MAPK9	HPA045654	HPA	HPA	#N/A	HPA045654.MAPK9.BA349.2	BA349.2	ENSG00000050748	P45984	rabbit	N	0
MAPK9	HPA072462	HPA	HPA	#N/A	HPA072462.MAPK9.BA349.2	BA349.2	ENSG00000050748	P45984	rabbit	Y	2.848
MAPKAPK2	HPA063708	HPA	HPA	AB_2685100	HPA063708.MAPKAPK2.BA349.2	BA349.2	ENSG00000162889	P49137	rabbit	N	2.5743
MAPKAPK2	HPA064435	HPA	HPA	AB_2685263	HPA064435.MAPKAPK2.BA349.2	BA349.2	ENSG00000162889	P49137	rabbit	Y	2.6244
MAPKAPK5	HPA015515	HPA	HPA	AB_1853569	HPA015515.MAPKAPK5.BA349.2	BA349.2	ENSG00000089022	Q8IW41	rabbit	N	2.6856
MAPKAPK5	HPA015097	HPA	HPA	#N/A	HPA015097.MAPKAPK5.BA349.2	BA349.2	ENSG00000089022	Q8IW41	rabbit	N	2.8914
MAPKAPK5	HPA073119	HPA	HPA	#N/A	HPA073119.MAPKAPK5.BA349.2	BA349.2	ENSG00000089022	Q8IW41	rabbit	Y	2.9774
MASP2	HPA029313	HPA	HPA	AB_10669654	HPA029313.MASP2.BA348.2	BA348.2	ENSG00000009724	O00187	rabbit	N	0
MATN3	HPA061475	HPA	HPA	#N/A	HPA061475.MATN3.BA348.2	BA348.2	ENSG00000132031	O15232	rabbit	Y	2.8158
MATN3	HPA065694	HPA	HPA	#N/A	HPA065694.MATN3.BA348.2	BA348.2	ENSG00000132031	O15232	rabbit	N	0
MBD5	HPA035965	HPA	HPA	#N/A	HPA035965.MBD5.BA349.2	BA349.2	ENSG00000204406	Q9P267	rabbit	Y	6.4501
MBD5	HPA035964	HPA	HPA	AB_2674891	HPA035964.MBD5.BA349.2	BA349.2	ENSG00000204406	Q9P267	rabbit	N	6.2526
MBD5	HPA043078	HPA	HPA	#N/A	HPA043078.MBD5.BA349.2	BA349.2	ENSG00000204406	Q9P267	rabbit	N	6.419
MBL2	HPA002027	HPA	HPA	AB_1079324	HPA002027.MBL2.BA349.2	BA349.2	ENSG00000165471	P11226	rabbit	Y	7.5497
MCM2	HPA031496	HPA	HPA	AB_2673905	HPA031496.MCM2.BA280	BA280	ENSG00000073111	P49736	rabbit	Y	2.6067
MDH1	HPA027157	HPA	HPA	#N/A	HPA027157.MDH1.BA348.2	BA348.2	ENSG00000014641	P40925	rabbit	N	0
MDH1	HPA027296	HPA	HPA	AB_10611118	HPA027296.MDH1.BA348.2	BA348.2	ENSG00000014641	P40925	rabbit	N	0
MDH1B	HPA034741	HPA	HPA	AB_10669731	HPA034741.MDH1B.BA349.2	BA349.2	ENSG00000138400	Q5I0G3	rabbit	N	2.5679
MDH1B	HPA073761	HPA	HPA	AB_2732241	HPA073761.MDH1B.BA349.2	BA349.2	ENSG00000138400	Q5I0G3	rabbit	Y	2.8054
MDH2	HPA019848	HPA	HPA	AB_1853683	HPA019848.MDH2.BA280	BA280	ENSG00000146701	P40926	rabbit	Y	2.6826
MDM2	HPA045159	HPA	HPA	#N/A	HPA045159.MDM2.BA349.2	BA349.2	ENSG00000135679	Q00987	rabbit	N	2.5629
MDM2	HPA064205	HPA	HPA	#N/A	HPA064205.MDM2.BA349.2	BA349.2	ENSG00000135679	Q00987	rabbit	Y	2.8277
MDM2	HPA069791	HPA	HPA	#N/A	HPA069791.MDM2.BA349.2	BA349.2	ENSG00000135679	Q00987	rabbit	N	1
MEOX2	HPA053793	HPA	HPA	AB_2682264	HPA053793.MEOX2.BA280	BA280	ENSG00000106511	P50222	rabbit	Y	2.8726
MIA	HPA042369	HPA	HPA	AB_10794420	HPA042369.MIA.BA280	BA280	ENSG00000261857	Q16674	rabbit	Y	2.7913
MMP1	HPA004920	HPA	HPA	AB_2667293	HPA004920.MMP1.BA280	BA280	ENSG00000196611	P03956	rabbit	N	0
MMP1	HPA031456	HPA	HPA	#N/A	HPA031456.MMP1.BA280	BA280	ENSG00000196611	P03956	rabbit	Y	2.8265
MMP1	HPA066763	HPA	HPA	#N/A	HPA066763.MMP1.BA281	BA281	ENSG00000196611	P03956	rabbit	N	0
MMP10	HPA052343	HPA	HPA	#N/A	HPA052343.MMP10.BA280	BA280	ENSG00000166670	P09238	rabbit	N	0
MMP10	HPA053433	HPA	HPA	#N/A	HPA053433.MMP10.BA280	BA280	ENSG00000166670	P09238	rabbit	Y	2.4728
MMP12	HPA048229	HPA	HPA	#N/A	HPA048229.MMP12.BA280	BA280	ENSG00000262406	P39900	rabbit	Y	2.7764
MMP13	HPA036107	HPA	HPA	#N/A	HPA036107.MMP13.BA348.2	BA348.2	ENSG00000137745	P45452	rabbit	N	2.6633
MMP13	HPA068962	HPA	HPA	#N/A	HPA068962.MMP13.BA348.2	BA348.2	ENSG00000137745	P45452	rabbit	N	2.1352
MMP13	HPA073650	HPA	HPA	#N/A	HPA073650.MMP13.BA348.2	BA348.2	ENSG00000137745	P45452	rabbit	Y	2.6999
MMP14	HPA051432	HPA	HPA	AB_2681484	HPA051432.MMP14.BA348.2	BA348.2	ENSG00000157227	P50281	rabbit	N	2.6993
MMP14	HPA070822	HPA	HPA	#N/A	HPA070822.MMP14.BA348.2	BA348.2	ENSG00000157227	P50281	rabbit	Y	2.9138
MMP3	HPA004939	HPA	HPA	#N/A	HPA004939.MMP3.BA280	BA280	ENSG00000149968	P08254	rabbit	N	0
MMP3	HPA065038	HPA	HPA	#N/A	HPA065038.MMP3.BA281	BA281	ENSG00000149968	P08254	rabbit	Y	2.8254
MMP7	HPA051358	HPA	HPA	AB_2681452	HPA051358.MMP7.BA280	BA280	ENSG00000137673	P09237	rabbit	Y	2.8686
MMP7	HPA063662	HPA	HPA	#N/A	HPA063662.MMP7.BA281	BA281	ENSG00000137673	P09237	rabbit	N	2.0654
MMP8	HPA021763	HPA	HPA	#N/A	HPA021763.MMP8.BA348.2	BA348.2	ENSG00000118113	P22894	rabbit	N	2.7056
MMP8	HPA022935	HPA	HPA	AB_1854044	HPA022935.MMP8.BA348.2	BA348.2	ENSG00000118113	P22894	rabbit	Y	2.9459
MMP9	DY911	R&D Systems	CAB	#N/A	CABDY911.MMP9.BA281	BA281	ENSG00000100985	P14780	mouse	Y	2.9201
MMP9	HPA001238	HPA	HPA	AB_1079398	HPA001238.MMP9.BA280	BA280	ENSG00000100985	P14780	rabbit	N	2.2266
MMRN2	HPA020741	HPA	HPA	AB_1848154	HPA020741.MMRN2.BA280	BA280	ENSG00000173269	Q9H8L6	rabbit	Y	2.7847
MMRN2	HPA074635	HPA	HPA	#N/A	HPA074635.MMRN2.BA281	BA281	ENSG00000173269	Q9H8L6	rabbit	N	2.7099
MOV10L1	HPA048862	HPA	HPA	#N/A	HPA048862.MOV10L1.BA280	BA280	ENSG00000073146	Q9BXT6	rabbit	Y	2.6597
MPO	AF3174	R&D Systems	CAB	#N/A	AF3174.MPO.BA281	BA281	ENSG00000005381	P05164	goat	N	0
MPO	DY3174	R&D Systems	CAB	#N/A	DY3174.MPO.BA281	BA281	ENSG00000005381	P05164	rat	N	2.9411
MPO	HPA061464	HPA	HPA	AB_2684531	HPA061464.MPO.BA280	BA280	ENSG00000005381	P05164	rabbit	Y	5.9763
MRC1	HPA004114	HPA	HPA	AB_1846270	HPA004114.MRC1.BA348.2	BA348.2	ENSG00000260314	P22897	rabbit	N	2.5788
MRC1	HPA045134	HPA	HPA	AB_2679228	HPA045134.MRC1.BA348.2	BA348.2	ENSG00000260314	P22897	rabbit	Y	2.6402
MRGPRE	HPA046556	HPA	HPA	AB_10961404	HPA046556.MRGPRE.BA280	BA280	ENSG00000184350	Q86SM8	rabbit	Y	2.8586
MRS2	HPA017642	HPA	HPA	AB_2669628	HPA017642.MRS2.BA280	BA280	ENSG00000124532	Q9HD23	rabbit	N	0
MTHFD1L	HPA029041	HPA	HPA	AB_2672880	HPA029041.MTHFD1L.BA280	BA280	ENSG00000120254	Q6UB35	rabbit	N	0.252
MTHFD1L	HPA029040	HPA	HPA	AB_2672879	HPA029040.MTHFD1L.BA281	BA281	ENSG00000120254	Q6UB35	rabbit	Y	2.5195
MTHFD1L; MTHFD1	HPA015006	HPA	HPA	AB_1854178	HPA015006.MTHFD1L*.BA280	BA280	ENSG00000120254; ENSG00000100714	Q6UB35; P11586	rabbit	Y	2.8724
MTOR	AB1537	R&D Systems	CAB	AB_11214507	AB1537.MTOR.BA281	BA281	ENSG00000198793	P42345	rabbit	N	0
MUC1	HPA004179	HPA	HPA	AB_1846282	HPA004179.MUC1.BA349.2	BA349.2	ENSG00000185499	P15941	rabbit	N	2.7086
MUC1	HPA007235	HPA	HPA	AB_1846281	HPA007235.MUC1.BA349.2	BA349.2	ENSG00000185499	P15941	rabbit	Y	2.7308
MUC1	HPA008855	HPA	HPA	AB_1846283	HPA008855.MUC1.BA349.2	BA349.2	ENSG00000185499	P15941	rabbit	N	1
MUC16	HPA026659	HPA	HPA	#N/A	HPA026659.MUC16.BA280	BA280	ENSG00000181143	Q8WXI7	rabbit	Y	6.2647
MUC16	HPA048988	HPA	HPA	#N/A	HPA048988.MUC16.BA280	BA280	ENSG00000181143	Q8WXI7	rabbit	N	6.181
MUC16	HPA027928	HPA	HPA	#N/A	HPA027928.MUC16.BA281	BA281	ENSG00000181143	Q8WXI7	rabbit	N	2.2748
MYBL1	HPA008791	HPA	HPA	AB_1078540	HPA008791.MYBL1.BA280	BA280	ENSG00000185697	P10243	rabbit	Y	2.4844
MYBPC1	HPA021004	HPA	HPA	AB_1854232	HPA021004.MYBPC1.BA349.2	BA349.2	ENSG00000196091	Q00872	rabbit	N	0
MYBPC1	HPA027614	HPA	HPA	AB_10602711	HPA027614.MYBPC1.BA349.2	BA349.2	ENSG00000196091	Q00872	rabbit	Y	2.7772
MYC	HPA034789	HPA	HPA	#N/A	HPA034789.MYC.BA349.2	BA349.2	ENSG00000136997	P01106	rabbit	N	0
MYCT1	HPA047992	HPA	HPA	#N/A	HPA047992.MYCT1.BA280	BA280	ENSG00000120279	Q8N699	rabbit	Y	2.8578
MYD88	HPA065811	HPA	HPA	#N/A	HPA065811.MYD88.BA281	BA281	ENSG00000172936	Q99836	rabbit	Y	2.7489
MYH7B	HPA052679	HPA	HPA	#N/A	HPA052679.MYH7B.BA280	BA280	ENSG00000078814	A7E2Y1	rabbit	N	0
MYL3	HPA016564	HPA	HPA	AB_1854244	HPA016564.MYL3.BA280	BA280	ENSG00000160808	P08590	rabbit	Y	2.6096
MYO3A	HPA051893	HPA	HPA	#N/A	HPA051893.MYO3A.BA280	BA280	ENSG00000095777	Q8NEV4	rabbit	Y	2.84
NEFH	HPA061615	HPA	HPA	AB_2684568	HPA061615.NEFH.BA280	BA280	ENSG00000100285	P12036	rabbit	Y	2.6961
NEFL	HPA014850	HPA	HPA	AB_1854397	HPA014850.NEFL.BA280	BA280	ENSG00000277586	P07196	rabbit	Y	2.7785
NENF	HPA028488	HPA	HPA	AB_2672638	HPA028488.NENF.BA280	BA280	ENSG00000117691	Q9UMX5	rabbit	Y	1.8716
NGF	HPA063135	HPA	HPA	#N/A	HPA063135.NGF.BA281	BA281	ENSG00000134259	P01138	rabbit	N	0
NHSL2	HPA054858	HPA	HPA	AB_2682626	HPA054858.NHSL2.BA280	BA280	ENSG00000204131	Q5HYW2	rabbit	Y	2.9348
NID1	HPA053442	HPA	HPA	#N/A	HPA053442.NID1.BA348.2	BA348.2	ENSG00000116962	P14543	rabbit	Y	2.9061
NID1	HPA063262	HPA	HPA	#N/A	HPA063262.NID1.BA348.2	BA348.2	ENSG00000116962	P14543	rabbit	N	2.83
NID2	HPA046211	HPA	HPA	#N/A	HPA046211.NID2.BA280	BA280	ENSG00000087303	Q14112	rabbit	N	2.6408
NID2	HPA052460	HPA	HPA	AB_2681840	HPA052460.NID2.BA280	BA280	ENSG00000087303	Q14112	rabbit	N	1
NID2	HPA058772	HPA	HPA	AB_2683815	HPA058772.NID2.BA280	BA280	ENSG00000087303	Q14112	rabbit	Y	6.1402
NID2	HPA039313	HPA	HPA	#N/A	HPA039313.NID2.BA281	BA281	ENSG00000087303	Q14112	rabbit	N	5.991
NID2	HPA039762	HPA	HPA	#N/A	HPA039762.NID2.BA281	BA281	ENSG00000087303	Q14112	rabbit	N	0
NKD2	HPA049463	HPA	HPA	AB_2680777	HPA049463.NKD2.BA280	BA280	ENSG00000145506, ENSG00000276920	Q969F2	rabbit	Y	2.3137
NLRP3	ab17267	abcam	CAB	#N/A	ab17267.NLRP3.BA281	BA281	ENSG00000162711	Q96P20		Y	2.5106
NLRP3	MAB6789	R&D Systems	CAB	#N/A	MAB6789.NLRP3.BA281	BA281	ENSG00000162711	Q96P20	mouse	N	1
NNMT	HPA059180	HPA	HPA	AB_2683940	HPA059180.NNMT.BA280	BA280	ENSG00000166741	P40261	rabbit	Y	2.4189
NOB1	HPA041522	HPA	HPA	#N/A	HPA041522.NOB1.BA281	BA281	ENSG00000141101	Q9ULX3	rabbit	N	0
NOL9	HPA036347	HPA	HPA	AB_2675076	HPA036347.NOL9.BA280	BA280	ENSG00000162408	Q5SY16	rabbit	Y	2.1938
NOTCH1	HPA067168	HPA	HPA	AB_2685795	HPA067168.NOTCH1.BA348.2	BA348.2	ENSG00000148400	P46531	rabbit	Y	6.2551
NOTCH1	HPA069469	HPA	HPA	#N/A	HPA069469.NOTCH1.BA348.2	BA348.2	ENSG00000148400	P46531	rabbit	N	6.2154
NOTCH2	HPA023536	HPA	HPA	#N/A	HPA023536.NOTCH2.BA280	BA280	ENSG00000134250	Q04721	rabbit	Y	1.8847
NOTCH3	HPA067424	HPA	HPA	#N/A	HPA067424.NOTCH3.BA349.2	BA349.2	ENSG00000074181	Q9UM47	rabbit	Y	2.2184
NOTCH4	HPA051009	HPA	HPA	#N/A	HPA051009.NOTCH4.BA280	BA280	ENSG00000204301, ENSG00000206312, ENSG00000223355, ENSG00000232339, ENSG00000234876, ENSG00000235396, ENSG00000238196	Q99466	rabbit	N	0
NOTCH4	HPA045100	HPA	HPA	#N/A	HPA045100.NOTCH4.BA280	BA280	ENSG00000204301, ENSG00000206312, ENSG00000223355, ENSG00000232339, ENSG00000234876, ENSG00000235396, ENSG00000238196	Q99466	rabbit	N	1
NOTCH4	HPA069533	HPA	HPA	#N/A	HPA069533.NOTCH4.BA281	BA281	ENSG00000204301, ENSG00000206312, ENSG00000223355, ENSG00000232339, ENSG00000234876, ENSG00000235396, ENSG00000238196	Q99466	rabbit	N	0
NOTCH4	HPA075512	HPA	HPA	#N/A	HPA075512.NOTCH4.BA281	BA281	ENSG00000204301, ENSG00000206312, ENSG00000223355, ENSG00000232339, ENSG00000234876, ENSG00000235396, ENSG00000238196	Q99466	rabbit	Y	2.5601
NOTO	HPA034660	HPA	HPA	AB_10601974	HPA034660.NOTO.BA280	BA280	ENSG00000214513	A8MTQ0	rabbit	N	0
NOV	HPA019684	HPA	HPA	AB_1846190	HPA019684.NOV.BA348.2	BA348.2	ENSG00000136999	P48745	rabbit	Y	2.943
NOV	HPA072879	HPA	HPA	#N/A	HPA072879.NOV.BA348.2	BA348.2	ENSG00000136999	P48745	rabbit	N	2.6239
NOXRED1	HPA055658	HPA	HPA	AB_2682878	HPA055658.NOXRED1.BA280	BA280	ENSG00000165555	Q6NXP6	rabbit	N	2.2479
NOXRED1	HPA041192	HPA	HPA	#N/A	HPA041192.NOXRED1.BA281	BA281	ENSG00000165555	Q6NXP6	rabbit	Y	2.6264
NPPB	HPA064494	HPA	HPA	#N/A	HPA064494.NPPB.BA281	BA281	ENSG00000120937	P16860	rabbit	Y	2.4162
NPY	HPA044572	HPA	HPA	AB_2678996	HPA044572.NPY.BA281	BA281	ENSG00000122585	P01303	rabbit	N	0.651
NR6A1	HPA031460	HPA	HPA	#N/A	HPA031460.NR6A1.BA280	BA280	ENSG00000148200	Q15406	rabbit	N	1
NRCAM	HPA061433	HPA	HPA	#N/A	HPA061433.NRCAM.BA349.2	BA349.2	ENSG00000091129	Q92823	rabbit	Y	2.7008
NRP1	HPA030278	HPA	HPA	AB_10601976	HPA030278.NRP1.BA348.2	BA348.2	ENSG00000099250	O14786	rabbit	N	0
NRP1	HPA060040	HPA	HPA	#N/A	HPA060040.NRP1.BA348.2	BA348.2	ENSG00000099250	O14786	rabbit	N	2.6467
NRP1	HPA002880	HPA	HPA	#N/A	HPA002880.NRP1.BA348.2	BA348.2	ENSG00000099250	O14786	rabbit	Y	2.8249
NRP2	HPA002840	HPA	HPA	#N/A	HPA002840.NRP2.BA280	BA280	ENSG00000118257	O60462	rabbit	N	0.642
NRTN	HPA055358	HPA	HPA	#N/A	HPA055358.NRTN.BA280	BA280	ENSG00000171119	Q99748	rabbit	N	0
NRTN	HPA044750	HPA	HPA	#N/A	HPA044750.NRTN.BA281	BA281	ENSG00000171119	Q99748	rabbit	N	0
NRTN	HPA065260	HPA	HPA	AB_2685448	HPA065260.NRTN.BA281	BA281	ENSG00000171119	Q99748	rabbit	N	0
NRTN	HPA073919	HPA	HPA	#N/A	HPA073919.NRTN.BA281	BA281	ENSG00000171119	Q99748	rabbit	Y	2.6716
NRXN1	HPA067588	HPA	HPA	#N/A	HPA067588.NRXN1.BA281	BA281	ENSG00000179915	P58400, Q9ULB1	rabbit	N	2.1163
NRXN1	HPA069690	HPA	HPA	#N/A	HPA069690.NRXN1.BA281	BA281	ENSG00000179915	P58400, Q9ULB1	rabbit	Y	2.5826
NTF3	HPA032002	HPA	HPA	#N/A	HPA032002.NTF3.BA280	BA280	ENSG00000185652	P20783	rabbit	N	2.6507
NTF3	HPA032001	HPA	HPA	AB_2674106	HPA032001.NTF3.BA280	BA280	ENSG00000185652	P20783	rabbit	Y	2.9486
NTRK3	HPA027484	HPA	HPA	AB_2672297	HPA027484.NTRK3.BA280	BA280	ENSG00000140538	Q16288	rabbit	Y	2.6715
NTRK3	HPA067963	HPA	HPA	#N/A	HPA067963.NTRK3.BA281	BA281	ENSG00000140538	Q16288	rabbit	N	1
NUDCD3	HPA019136	HPA	HPA	AB_1852370	HPA019136.NUDCD3.BA349.2	BA349.2	ENSG00000015676	Q8IVD9	rabbit	N	1
NUDCD3	HPA019528	HPA	HPA	AB_1852372	HPA019528.NUDCD3.BA349.2	BA349.2	ENSG00000015676	Q8IVD9	rabbit	N	2.7814
NUDCD3	HPA019529	HPA	HPA	AB_1852374	HPA019529.NUDCD3.BA349.2	BA349.2	ENSG00000015676	Q8IVD9	rabbit	N	2.821
NUDCD3	HPA019517	HPA	HPA	#N/A	HPA019517.NUDCD3.BA349.2	BA349.2	ENSG00000015676	Q8IVD9	rabbit	Y	2.9136
NUP153	HPA027898	HPA	HPA	AB_10601682	HPA027898.NUP153.BA281	BA281	ENSG00000124789	P49790	rabbit	Y	2.6428
OAS1	HPA003657	HPA	HPA	AB_1854747	HPA003657.OAS1.BA349.2	BA349.2	ENSG00000089127	P00973	rabbit	N	2.7
OAS1	HPA074651	HPA	HPA	#N/A	HPA074651.OAS1.BA349.2	BA349.2	ENSG00000089127	P00973	rabbit	Y	2.9529
OIT3	HPA045897	HPA	HPA	#N/A	HPA045897.OIT3.BA348.2	BA348.2	ENSG00000138315	Q8WWZ8	rabbit	N	2.1959
OIT3	HPA057522	HPA	HPA	#N/A	HPA057522.OIT3.BA348.2	BA348.2	ENSG00000138315	Q8WWZ8	rabbit	N	2.7515
OIT3	HPA070303	HPA	HPA	#N/A	HPA070303.OIT3.BA348.2	BA348.2	ENSG00000138315	Q8WWZ8	rabbit	N	2.7825
OIT3	HPA077657	HPA	HPA	#N/A	HPA077657.OIT3.BA348.2	BA348.2	ENSG00000138315	Q8WWZ8	rabbit	Y	2.8961
OLR1	HPA035619	HPA	HPA	#N/A	HPA035619.OLR1.BA280	BA280	ENSG00000173391	P78380	rabbit	Y	2.4112
OR4D5	HPA045005	HPA	HPA	AB_10959302	HPA045005.OR4D5.BA280	BA280	ENSG00000171014	Q8NGN0	rabbit	Y	2.6803
ORM2; ORM1	HPA047725	HPA	HPA	AB_2680133	HPA047725.ORM2,ORM1.BA280	BA280	ENSG00000228278; ENSG00000229314	P19652; P02763	rabbit	N	0
OSBP	HPA043625	HPA	HPA	AB_2678587	HPA043625.OSBP.BA281	BA281	ENSG00000110048	P22059	rabbit	Y	2.6636
OSM	HPA029814	HPA	HPA	AB_10602015	HPA029814.OSM.BA280	BA280	ENSG00000099985	P13725	rabbit	N	2.5189
OSM	HPA071020	HPA	HPA	#N/A	HPA071020.OSM.BA281	BA281	ENSG00000099985	P13725	rabbit	Y	2.7262
PAEP	HPA029473	HPA	HPA	AB_10610147	HPA029473.PAEP.BA281	BA281	ENSG00000122133	P09466	rabbit	Y	2.6797
PAGE5; PAGE2; PAGE2B	HPA045952	HPA	HPA	#N/A	HPA045952.PAGE5*.BA280	BA280	ENSG00000158639; ENSG00000234068; ENSG00000238269	Q96GU1; Q7Z2X7; Q5JRK9	rabbit	Y	2.2621
PAGE5; PAGE2; PAGE2B	HPA052619	HPA	HPA	AB_2681887	HPA052619.PAGE5*.BA280	BA280	ENSG00000158639; ENSG00000234068; ENSG00000238269	Q96GU1; Q7Z2X7; Q5JRK9	rabbit	N	1
PAK3	HPA027349	HPA	HPA	#N/A	HPA027349.PAK3.BA349.2	BA349.2	ENSG00000077264	O75914	rabbit	N	0
PAK3	HPA050985	HPA	HPA	#N/A	HPA050985.PAK3.BA349.2	BA349.2	ENSG00000077264	O75914	rabbit	Y	2.6711
PAK3	HPA077014	HPA	HPA	#N/A	HPA077014.PAK3.BA349.2	BA349.2	ENSG00000077264	O75914	rabbit	N	0
PARD6A	HPA041551	HPA	HPA	AB_2677545	HPA041551.PARD6A.BA281	BA281	ENSG00000102981	Q9NPB6	rabbit	N	0
PARK7	HPA067468	HPA	HPA	#N/A	HPA067468.PARK7.BA281	BA281	ENSG00000116288	Q99497	rabbit	Y	2.6173
PCDH12	HPA051242	HPA	HPA	AB_2681402	HPA051242.PCDH12.BA280	BA280	ENSG00000113555	Q9NPG4	rabbit	Y	2.8687
PCDH12	HPA063905	HPA	HPA	#N/A	HPA063905.PCDH12.BA281	BA281	ENSG00000113555	Q9NPG4	rabbit	N	1.9401
PCDH17	HPA006290	HPA	HPA	#N/A	HPA006290.PCDH17.BA280	BA280	ENSG00000118946	O14917	rabbit	Y	2.1997
PCSK9	HPA045812	HPA	HPA	#N/A	HPA045812.PCSK9.BA348.2	BA348.2	ENSG00000169174	Q8NBP7	rabbit	N	0
PCSK9	HPA068951	HPA	HPA	#N/A	HPA068951.PCSK9.BA348.2	BA348.2	ENSG00000169174	Q8NBP7	rabbit	Y	10.8947
PDCD6IP	HPA011905	HPA	HPA	AB_1855111	HPA011905.PDCD6IP.BA280	BA280	ENSG00000170248	Q8WUM4	rabbit	N	0
PDCD6IP	HPA051110	HPA	HPA	#N/A	HPA051110.PDCD6IP.BA280	BA280	ENSG00000170248	Q8WUM4	rabbit	Y	2.6248
PDCD6IP	HPA051604	HPA	HPA	#N/A	HPA051604.PDCD6IP.BA280	BA280	ENSG00000170248	Q8WUM4	rabbit	N	0
PDGFA	HPA063058	HPA	HPA	#N/A	HPA063058.PDGFA.BA348.2	BA348.2	ENSG00000197461	P04085	rabbit	N	2.7896
PDGFA	HPA065024	HPA	HPA	#N/A	HPA065024.PDGFA.BA348.2	BA348.2	ENSG00000197461	P04085	rabbit	N	0
PDGFA	HPA027012	HPA	HPA	#N/A	HPA027012.PDGFA.BA348.2	BA348.2	ENSG00000197461	P04085	rabbit	Y	2.8112
PDGFB	DY222	R&D Systems	CAB	#N/A	DY222.PDGFB.BA281	BA281	ENSG00000100311	P01127	mouse	Y	2.7685
PDGFB	HPA011972	HPA	HPA	AB_1855134	HPA011972.PDGFB.BA280	BA280	ENSG00000100311	P01127	rabbit	N	2.5199
PDGFRB	DY220	R&D Systems	CAB	#N/A	DY220.PDGFRB.BA281	BA281	ENSG00000113721	P09619		Y	2.9667
PDK3	HPA030305	HPA	HPA	#N/A	HPA030305.PDK3.BA349.2	BA349.2	ENSG00000067992	Q15120	rabbit	Y	6.1957
PDK3	HPA072492	HPA	HPA	AB_2686526	HPA072492.PDK3.BA349.2	BA349.2	ENSG00000067992	Q15120	rabbit	N	6.0018
PDK4	HPA045852	HPA	HPA	#N/A	HPA045852.PDK4.BA280	BA280	ENSG00000004799	Q16654	rabbit	Y	2.0909
PDPK1	HPA035199	HPA	HPA	AB_2674514	HPA035199.PDPK1.BA280	BA280	ENSG00000140992	O15530	rabbit	Y	1.5929
PDPK1	HPA068961	HPA	HPA	AB_2686063	HPA068961.PDPK1.BA281	BA281	ENSG00000140992	O15530	rabbit	N	0
PDZD2	HPA036503	HPA	HPA	AB_2675161	HPA036503.PDZD2.BA280	BA280	ENSG00000133401	O15018	rabbit	Y	2.9017
PEBP1	HPA063904	HPA	HPA	AB_2732708	HPA063904.PEBP1.BA348.2	BA348.2	ENSG00000089220	P30086	rabbit	Y	7.7321
PECAM1	HPA004690	HPA	HPA	AB_1078462	HPA004690.PECAM1.BA348.2	BA348.2	ENSG00000261371	P16284	rabbit	Y	2.881
PECAM1	HPA004871	HPA	HPA	#N/A	HPA004871.PECAM1.BA348.2	BA348.2	ENSG00000261371	P16284	rabbit	N	2.5417
PES1	HPA062439	HPA	HPA	AB_2684764	HPA062439.PES1.BA349.2	BA349.2	ENSG00000100029	O00541	rabbit	N	2.9545
PES1	HPA040210	HPA	HPA	AB_2676885	HPA040210.PES1.BA349.2	BA349.2	ENSG00000100029	O00541	rabbit	N	2.82
PES1	HPA066670	HPA	HPA	AB_2685700	HPA066670.PES1.BA349.2	BA349.2	ENSG00000100029	O00541	rabbit	N	2.4093
PES1	HPA069361	HPA	HPA	#N/A	HPA069361.PES1.BA349.2	BA349.2	ENSG00000100029	O00541	rabbit	Y	2.9755
PF4	MAB7951	R&D Systems	CAB	#N/A	MAB7951.PF4.BA281	BA281	ENSG00000163737	P02776	mouse	Y	2.9148
PFN1	MAB7779	R&D Systems	CAB	#N/A	MAB7779.PFN1.BA281	BA281	ENSG00000108518	P07737	mouse	N	0
PGA4; PGA3; PGA5	HPA046875	HPA	HPA	AB_2679851	HPA046875.PGA4*.BA280	BA280	ENSG00000229183; ENSG00000229859; ENSG00000256713	P0DJD7; P0DJD8; P0DJD9	rabbit	N	0
PGC	HPA031717	HPA	HPA	AB_10670130	HPA031717.PGC.BA280	BA280	ENSG00000096088	P20142	rabbit	Y	2.4984
PGF	HPA005849	HPA	HPA	#N/A	HPA005849.PGF.BA348.2	BA348.2	ENSG00000119630	P49763	rabbit	Y	2.8156
PGLS	HPA040744	HPA	HPA	AB_2677111	HPA040744.PGLS.BA349.2	BA349.2	ENSG00000130313	O95336	rabbit	Y	2.8717
PGLS	HPA042032	HPA	HPA	AB_2677809	HPA042032.PGLS.BA349.2	BA349.2	ENSG00000130313	O95336	rabbit	N	2.5804
PGLYRP1	HPA045702	HPA	HPA	AB_10960204	HPA045702.PGLYRP1.BA349.2	BA349.2	ENSG00000008438	O75594	rabbit	Y	2.8832
PGLYRP2	HPA043568	HPA	HPA	AB_2678559	HPA043568.PGLYRP2.BA348.2	BA348.2	ENSG00000161031	Q96PD5	rabbit	N	2.5336
PGLYRP2	HPA046311	HPA	HPA	AB_2679621	HPA046311.PGLYRP2.BA348.2	BA348.2	ENSG00000161031	Q96PD5	rabbit	N	6.2282
PGLYRP2	HPA075237	HPA	HPA	AB_2686739	HPA075237.PGLYRP2.BA348.2	BA348.2	ENSG00000161031	Q96PD5	rabbit	Y	6.3573
PGM1	HPA024190	HPA	HPA	AB_1855266	HPA024190.PGM1.BA348.2	BA348.2	ENSG00000079739	P36871	rabbit	Y	2.6163
PGM1	HPA024637	HPA	HPA	AB_1855267	HPA024637.PGM1.BA348.2	BA348.2	ENSG00000079739	P36871	rabbit	N	2.5552
PHC3	HPA039162	HPA	HPA	AB_10671038	HPA039162.PHC3.BA281	BA281	ENSG00000173889	Q8NDX5	rabbit	Y	2.7374
PI3	HPA017737	HPA	HPA	AB_1848107	HPA017737.PI3.BA280	BA280	ENSG00000124102	P19957	rabbit	Y	2.506
PIGF	HPA051389	HPA	HPA	AB_2681464	HPA051389.PIGF.BA280	BA280	ENSG00000151665	Q07326	rabbit	Y	2.9615
PIGF	HPA070547	HPA	HPA	#N/A	HPA070547.PIGF.BA281	BA281	ENSG00000151665	Q07326	rabbit	N	0
PIK3CB	HPA064207	HPA	HPA	AB_2685212	HPA064207.PIK3CB.BA281	BA281	ENSG00000051382	P42338	rabbit	Y	2.4927
PIK3CG	HPA069976	HPA	HPA	AB_2686224	HPA069976.PIK3CG.BA349.2	BA349.2	ENSG00000105851	P48736	rabbit	Y	2.4769
PIK3CG	HPA077515	HPA	HPA	#N/A	HPA077515.PIK3CG.BA349.2	BA349.2	ENSG00000105851	P48736	rabbit	N	0
PIM1	HPA003941	HPA	HPA	AB_1079618	HPA003941.PIM1.BA349.2	BA349.2	ENSG00000137193	P11309	rabbit	N	2.811
PIM1	HPA072042	HPA	HPA	#N/A	HPA072042.PIM1.BA349.2	BA349.2	ENSG00000137193	P11309	rabbit	Y	2.9247
PLA2G10	HPA041893	HPA	HPA	AB_10794495	HPA041893.PLA2G10.BA349.2	BA349.2	ENSG00000069764, ENSG00000276870	O15496	rabbit	N	2.5493
PLA2G10	HPA041865	HPA	HPA	#N/A	HPA041865.PLA2G10.BA349.2	BA349.2	ENSG00000069764, ENSG00000276870	O15496	rabbit	Y	6.1145
PLA2G10	HPA071958	HPA	HPA	#N/A	HPA071958.PLA2G10.BA349.2	BA349.2	ENSG00000069764, ENSG00000276870	O15496	rabbit	N	0
PLAT	HPA003412	HPA	HPA	AB_1858205	HPA003412.PLAT.BA348.2	BA348.2	ENSG00000104368	P00750	rabbit	Y	2.9558
PLAT	HPA076009	HPA	HPA	#N/A	HPA076009.PLAT.BA348.2	BA348.2	ENSG00000104368	P00750	rabbit	N	2.8087
PLAU	HPA070796	HPA	HPA	#N/A	HPA070796.PLAU.BA349.2	BA349.2	ENSG00000122861	P00749	rabbit	N	0
PLG	HPA048823	HPA	HPA	AB_2680532	HPA048823.PLG.BA280	BA280	ENSG00000122194	P00747	rabbit	Y	4.4361
PLG	Bsi1144	BioSystems Int.	BSI	#N/A	Bsi1144.PLG.BA281	BA281	ENSG00000122194	P00747	mouse	N	2.862
PLPP1	HPA047815	HPA	HPA	AB_2680164	HPA047815.PLPP1.BA280	BA280	ENSG00000067113	O14494	rabbit	Y	2.0621
POLA2	HPA037570	HPA	HPA	AB_10672280	HPA037570.POLA2.BA281	BA281	ENSG00000014138	Q14181	rabbit	N	0
PON3	HPA064796	HPA	HPA	#N/A	HPA064796.PON3.BA348.2	BA348.2	ENSG00000105852	Q15166	rabbit	Y	2.5392
POSTN	HPA011807	HPA	HPA	#N/A	HPA011807.POSTN.BA348.2	BA348.2	ENSG00000133110	Q15063	rabbit	N	1
POSTN	HPA071023	HPA	HPA	#N/A	HPA071023.POSTN.BA348.2	BA348.2	ENSG00000133110	Q15063	rabbit	Y	2.8853
PPBP	HPA008354	HPA	HPA	AB_1847353	HPA008354.PPBP.BA349.2	BA349.2	ENSG00000163736	P02775	rabbit	Y	2.5509
PPBP	HPA008493	HPA	HPA	#N/A	HPA008493.PPBP.BA349.2	BA349.2	ENSG00000163736	P02775	rabbit	N	1
PPM1F	HPA030990	HPA	HPA	AB_10601249	HPA030990.PPM1F.BA280	BA280	ENSG00000100034	P49593	rabbit	Y	2.2611
PPP1R16B	HPA049571	HPA	HPA	#N/A	HPA049571.PPP1R16B.BA280	BA280	ENSG00000101445	Q96T49	rabbit	N	0
PRAP1; ZNF511-PRAP1	HPA038713	HPA	HPA	AB_10673117	HPA038713.PRAP1*.BA281	BA281	ENSG00000165828; ENSG00000283496	Q96NZ9	rabbit	Y	2.9607
PRKCA	HPA006563	HPA	HPA	AB_1079626	HPA006563.PRKCA.BA349.2	BA349.2	ENSG00000154229	P17252	rabbit	N	1
PRKCA	HPA006564	HPA	HPA	AB_1079625	HPA006564.PRKCA.BA349.2	BA349.2	ENSG00000154229	P17252	rabbit	N	1
PRKCB	HPA048321	HPA	HPA	AB_2680357	HPA048321.PRKCB.BA349.2	BA349.2	ENSG00000166501	P05771	rabbit	Y	2.8313
PRKCB	HPA069015	HPA	HPA	#N/A	HPA069015.PRKCB.BA349.2	BA349.2	ENSG00000166501	P05771	rabbit	N	2.611
PRKCQ	HPA063291	HPA	HPA	#N/A	HPA063291.PRKCQ.BA348.2	BA348.2	ENSG00000065675	Q04759	rabbit	Y	6.5343
PRKCQ	HPA065279	HPA	HPA	AB_2685453	HPA065279.PRKCQ.BA348.2	BA348.2	ENSG00000065675	Q04759	rabbit	N	0
PRKCQ	HPA067526	HPA	HPA	#N/A	HPA067526.PRKCQ.BA348.2	BA348.2	ENSG00000065675	Q04759	rabbit	N	6.4018
PRKCQ	HPA028763	HPA	HPA	#N/A	HPA028763.PRKCQ.BA348.2	BA348.2	ENSG00000065675	Q04759	rabbit	N	2.6853
PRL	HPA062017	HPA	HPA	AB_2684660	HPA062017.PRL.BA280	BA280	ENSG00000172179	P01236	rabbit	Y	2.8425
PRL	HPA042416	HPA	HPA	AB_2677987	HPA042416.PRL.BA281	BA281	ENSG00000172179	P01236	rabbit	N	1
PRND	HPA043373	HPA	HPA	AB_2678450	HPA043373.PRND.BA281	BA281	ENSG00000171864	Q9UKY0	rabbit	Y	2.1189
PROC	HPA005550	HPA	HPA	AB_1079687	HPA005550.PROC.BA348.2	BA348.2	ENSG00000115718	P04070	rabbit	N	0
PROC	HPA050030	HPA	HPA	#N/A	HPA050030.PROC.BA348.2	BA348.2	ENSG00000115718	P04070	rabbit	Y	2.9004
PROK2	HPA041408	HPA	HPA	AB_10964057	HPA041408.PROK2.BA349.2	BA349.2	ENSG00000163421	Q9HC23	rabbit	Y	2.977
PROS1	HPA023974	HPA	HPA	AB_1855738	HPA023974.PROS1.BA280	BA280	ENSG00000184500	P07225	rabbit	Y	5.9253
PROS1	Bsi0618	BioSystems Int.	BSI	#N/A	Bsi0618.PROS1.BA281	BA281	ENSG00000184500	P07225	mouse	N	3.5944
PROS1	Bsi1462	BioSystems Int.	BSI	#N/A	Bsi1462.PROS1.BA281	BA281	ENSG00000184500	P07225	mouse	N	1
PROZ	HPA016503	HPA	HPA	AB_10603989	HPA016503.PROZ.BA280	BA280	ENSG00000126231	P22891	rabbit	Y	2.7097
PRSS22	HPA049161	HPA	HPA	AB_2680660	HPA049161.PRSS22.BA349.2	BA349.2	ENSG00000005001, ENSG00000282937	Q9GZN4	rabbit	N	2.5132
PRSS22	HPA063537	HPA	HPA	#N/A	HPA063537.PRSS22.BA349.2	BA349.2	ENSG00000005001, ENSG00000282937	Q9GZN4	rabbit	Y	2.9136
PRSS22	HPA026812	HPA	HPA	#N/A	HPA026812.PRSS22.BA349.2	BA349.2	ENSG00000005001, ENSG00000282937	Q9GZN4	rabbit	N	2.5601
PRSS8	HPA063533	HPA	HPA	#N/A	HPA063533.PRSS8.BA281	BA281	ENSG00000052344	Q16651	rabbit	N	0.857
PSAP	HPA004426	HPA	HPA	AB_1079701	HPA004426.PSAP.BA280	BA280	ENSG00000197746	P07602	rabbit	Y	2.8214
PTK6	HPA002833	HPA	HPA	#N/A	HPA002833.PTK6.BA349.2	BA349.2	ENSG00000101213	Q13882	rabbit	N	2.7934
PTK6	HPA036070	HPA	HPA	AB_10602292	HPA036070.PTK6.BA349.2	BA349.2	ENSG00000101213	Q13882	rabbit	N	2.9295
PTK6	HPA036071	HPA	HPA	AB_10669982	HPA036071.PTK6.BA349.2	BA349.2	ENSG00000101213	Q13882	rabbit	Y	2.938
PTPN11	HPA035219	HPA	HPA	#N/A	HPA035219.PTPN11.BA349.2	BA349.2	ENSG00000179295	Q06124	rabbit	N	2.4561
PTPN11	HPA069674	HPA	HPA	#N/A	HPA069674.PTPN11.BA349.2	BA349.2	ENSG00000179295	Q06124	rabbit	Y	2.9483
PTPRR	HPA011180	HPA	HPA	#N/A	HPA011180.PTPRR.BA348.2	BA348.2	ENSG00000153233	Q15256	rabbit	Y	2.6452
PTPRR	HPA071067	HPA	HPA	AB_2686340	HPA071067.PTPRR.BA348.2	BA348.2	ENSG00000153233	Q15256	rabbit	N	2.4599
PTX3	HPA065722	HPA	HPA	#N/A	HPA065722.PTX3.BA280	BA280	ENSG00000163661	P26022	rabbit	Y	2.2515
PTX3	HPA069320	HPA	HPA	AB_2686118	HPA069320.PTX3.BA281	BA281	ENSG00000163661	P26022	rabbit	N	2.1505
QSOX1	HPA056243	HPA	HPA	AB_2683077	HPA056243.QSOX1.BA348.2	BA348.2	ENSG00000116260	O00391	rabbit	Y	2.8964
QSOX1	HPA074171	HPA	HPA	#N/A	HPA074171.QSOX1.BA348.2	BA348.2	ENSG00000116260	O00391	rabbit	N	1.8052
RAB3GAP1	HPA034494	HPA	HPA	AB_2674188	HPA034494.RAB3GAP1.BA280	BA280	ENSG00000115839	Q15042	rabbit	Y	2.4475
RAB3GAP1	HPA034495	HPA	HPA	#N/A	HPA034495.RAB3GAP1.BA280	BA280	ENSG00000115839	Q15042	rabbit	N	1
RAN	HPA063353	HPA	HPA	#N/A	HPA063353.RAN.BA349.2	BA349.2	ENSG00000132341	P62826	rabbit	Y	2.2716
RARRES2	HPA057892	HPA	HPA	#N/A	HPA057892.RARRES2.BA348.2	BA348.2	ENSG00000106538	Q99969	rabbit	Y	2.8376
RARRES2	HPA076153	HPA	HPA	#N/A	HPA076153.RARRES2.BA348.2	BA348.2	ENSG00000106538	Q99969	rabbit	N	2.1557
RASA1	HPA036392	HPA	HPA	#N/A	HPA036392.RASA1.BA349.2	BA349.2	ENSG00000145715	P20936	rabbit	N	0
RASA1	HPA064556	HPA	HPA	AB_2685285	HPA064556.RASA1.BA349.2	BA349.2	ENSG00000145715	P20936	rabbit	Y	2.5822
RASD2	HPA005839	HPA	HPA	AB_1079745	HPA005839.RASD2.BA280	BA280	ENSG00000100302	Q96D21	rabbit	Y	2.5649
RASGRP2	HPA015667	HPA	HPA	AB_1856090	HPA015667.RASGRP2.BA280	BA280	ENSG00000068831	Q7LDG7	rabbit	Y	2.6456
RBBP8NL	HPA042627	HPA	HPA	AB_10797504	HPA042627.RBBP8NL.BA281	BA281	ENSG00000130701	Q8NC74	rabbit	N	0
RBP4	HPA001611	HPA	HPA	#N/A	HPA001611.RBP4.BA348.2	BA348.2	ENSG00000138207	P02753	rabbit	N	2.762
RBP4	HPA071080	HPA	HPA	#N/A	HPA071080.RBP4.BA348.2	BA348.2	ENSG00000138207	P02753	rabbit	Y	2.7896
REC8	HPA031729	HPA	HPA	AB_10669915	HPA031729.REC8.BA280	BA280	ENSG00000100918, ENSG00000285007	O95072	rabbit	Y	2.8152
RELT	HPA008042	HPA	HPA	#N/A	HPA008042.RELT.BA349.2	BA349.2	ENSG00000054967	Q969Z4	rabbit	N	0
RELT	HPA062571	HPA	HPA	#N/A	HPA062571.RELT.BA349.2	BA349.2	ENSG00000054967	Q969Z4	rabbit	Y	5.9167
RELT	HPA070602	HPA	HPA	#N/A	HPA070602.RELT.BA349.2	BA349.2	ENSG00000054967	Q969Z4	rabbit	N	5.8423
RET	HPA008356	HPA	HPA	AB_1847232	HPA008356.RET.BA280	BA280	ENSG00000165731	P07949	rabbit	Y	2.6685
RETN	HPA048614	HPA	HPA	#N/A	HPA048614.RETN.BA280	BA280	ENSG00000104918	Q9HD89	rabbit	Y	2.5758
RGN	HPA029104	HPA	HPA	#N/A	HPA029104.RGN.BA280	BA280	ENSG00000130988	Q15493	rabbit	Y	2.6761
RHOF	HPA038675	HPA	HPA	#N/A	HPA038675.RHOF.BA281	BA281	ENSG00000139725	Q9HBH0	rabbit	Y	2.5682
RNASE3	HPA056183	HPA	HPA	AB_2683059	HPA056183.RNASE3.BA280	BA280	ENSG00000169397	P12724	rabbit	Y	2.1005
RNF40	HPA041330	HPA	HPA	AB_10793872	HPA041330.RNF40.BA281	BA281	ENSG00000103549	O75150	rabbit	Y	2.4688
RNH1	66028-1-Ig	Proteintech	CAB	AB_11043338	66028-1-Ig.RNH1.BA281	BA281	ENSG00000023191, ENSG00000276230	P13489	mouse	Y	2.092
ROCK1	HPA008004	HPA	HPA	#N/A	HPA008004.ROCK1.BA280	BA280	ENSG00000067900	Q13464	rabbit	Y	2.2399
ROPN1L	HPA041830	HPA	HPA	AB_2677695	HPA041830.ROPN1L.BA280	BA280	ENSG00000145491	Q96C74	rabbit	Y	2.7819
RPN1	HPA026828	HPA	HPA	AB_10610418	HPA026828.RPN1.BA281	BA281	ENSG00000163902	P04843	rabbit	Y	2.5544
RPS3	HPA063339	HPA	HPA	AB_2684990	HPA063339.RPS3.BA348.2	BA348.2	ENSG00000149273	P23396	rabbit	Y	2.9554
RPS3	HPA065466	HPA	HPA	#N/A	HPA065466.RPS3.BA348.2	BA348.2	ENSG00000149273	P23396	rabbit	N	2.8818
RPSA	HPA048730	HPA	HPA	#N/A	HPA048730.RPSA.BA348.2	BA348.2	ENSG00000168028	P08865	rabbit	N	0
RPSA	HPA066666	HPA	HPA	#N/A	HPA066666.RPSA.BA348.2	BA348.2	ENSG00000168028	P08865	rabbit	Y	2.9559
RPUSD3	HPA037551	HPA	HPA	AB_2675538	HPA037551.RPUSD3.BA281	BA281	ENSG00000156990	Q6P087	rabbit	N	0
RSPO3	HPA029957	HPA	HPA	AB_10602087	HPA029957.RSPO3.BA349.2	BA349.2	ENSG00000146374	Q9BXY4	rabbit	Y	2.9048
RSPO3	HPA050476	HPA	HPA	#N/A	HPA050476.RSPO3.BA349.2	BA349.2	ENSG00000146374	Q9BXY4	rabbit	N	2.8458
RTN4R	HPA063584	HPA	HPA	#N/A	HPA063584.RTN4R.BA348.2	BA348.2	ENSG00000040608	Q9BZR6	rabbit	N	0
RXFP1	HPA027067	HPA	HPA	AB_10602127	HPA027067.RXFP1.BA349.2	BA349.2	ENSG00000171509	Q9HBX9	rabbit	N	6.3632
RXFP1	HPA074244	HPA	HPA	#N/A	HPA074244.RXFP1.BA349.2	BA349.2	ENSG00000171509	Q9HBX9	rabbit	Y	6.3967
S100A1	AF4476	R&D Systems	CAB	#N/A	AF4476.S100A1.BA281	BA281	ENSG00000160678	P23297	sheep	N	0
S100A12	HPA002881	HPA	HPA	AB_1848175	HPA002881.S100A12.BA280	BA280	ENSG00000163221	P80511	rabbit	Y	2.8269
S100A6	HPA008060	HPA	HPA	#N/A	HPA008060.S100A6.BA280	BA280	ENSG00000197956	P06703	rabbit	Y	2.9528
S100A9	HPA004193	HPA	HPA	AB_1856537	HPA004193.S100A9.BA280	BA280	ENSG00000163220	P06702	rabbit	Y	2.9648
SAA2; SAA1; SAA2-SAA4	HPA059733	HPA	HPA	#N/A	HPA059733.SAA2*.BA280	BA280	ENSG00000134339; ENSG00000173432; ENSG00000255071	P0DJI9; P0DJI8	rabbit	Y	2.9379
SAPCD2	HPA044154	HPA	HPA	AB_10959464	HPA044154.SAPCD2.BA281	BA281	ENSG00000186193	Q86UD0	rabbit	N	0
SDAD1	HPA035949	HPA	HPA	AB_10673225	HPA035949.SDAD1.BA280	BA280	ENSG00000198301	Q9NVU7	rabbit	Y	2.5925
SEC24C	HPA040213	HPA	HPA	#N/A	HPA040213.SEC24C.BA280	BA280	ENSG00000176986	P53992	rabbit	Y	2.951
SEC24C	HPA040196	HPA	HPA	AB_10796449	HPA040196.SEC24C.BA280	BA280	ENSG00000176986	P53992	rabbit	N	2.7939
SELE	HPA006225	HPA	HPA	#N/A	HPA006225.SELE.BA280	BA280	ENSG00000007908	P16581	rabbit	N	1.9964
SELE	HPA057891	HPA	HPA	#N/A	HPA057891.SELE.BA280	BA280	ENSG00000007908	P16581	rabbit	Y	2.7599
SELE	HPA027227	HPA	HPA	#N/A	HPA027227.SELE.BA281	BA281	ENSG00000007908	P16581	rabbit	N	2.3084
SELL	HPA068336	HPA	HPA	#N/A	HPA068336.SELL.BA348.2	BA348.2	ENSG00000188404	P14151	rabbit	Y	2.6061
SELL	HPA068366	HPA	HPA	#N/A	HPA068366.SELL.BA348.2	BA348.2	ENSG00000188404	P14151	rabbit	N	0
SELP	HPA002655	HPA	HPA	AB_1078480	HPA002655.SELP.BA280	BA280	ENSG00000174175	P16109	rabbit	Y	2.3582
SELP	701257	ThermoFisher	CAB	#N/A	701257.SELP.BA281	BA281	ENSG00000174175	P16109	rabbit	N	0
SELPLG	HPA011256	HPA	HPA	#N/A	HPA011256.SELPLG.BA280	BA280	ENSG00000110876	Q14242	rabbit	N	0.619
SELPLG	HPA011902	HPA	HPA	#N/A	HPA011902.SELPLG.BA280	BA280	ENSG00000110876	Q14242	rabbit	Y	2.817
SELPLG	HPA044890	HPA	HPA	#N/A	HPA044890.SELPLG.BA280	BA280	ENSG00000110876	Q14242	rabbit	N	0.613
SELPLG	HPA052704	HPA	HPA	#N/A	HPA052704.SELPLG.BA280	BA280	ENSG00000110876	Q14242	rabbit	N	2.4336
SELPLG	HPA069062	HPA	HPA	#N/A	HPA069062.SELPLG.BA281	BA281	ENSG00000110876	Q14242	rabbit	N	0
SEMA6A	HPA031267	HPA	HPA	#N/A	HPA031267.SEMA6A.BA349.2	BA349.2	ENSG00000092421	Q9H2E6	rabbit	Y	2.9178
SEMA6A	HPA031265	HPA	HPA	AB_10610423	HPA031265.SEMA6A.BA349.2	BA349.2	ENSG00000092421	Q9H2E6	rabbit	N	2.5594
SERPINA1	Bsi0080	BioSystems Int.	BSI	#N/A	Bsi0080.SERPINA1.BA281	BA281	ENSG00000197249, ENSG00000277377	P01009	mouse	Y	2.7045
SERPINA10	HPA048739	HPA	HPA	AB_2797237	HPA048739.SERPINA10.BA348.2	BA348.2	ENSG00000140093, ENSG00000278767	Q9UK55	rabbit	Y	2.8372
SERPINA3	HPA000893	HPA	HPA	AB_10794315	HPA000893.SERPINA3.BA280	BA280	ENSG00000196136	P01011	rabbit	Y	10.8263
SERPINA3	Bsi0221	BioSystems Int.	BSI	#N/A	Bsi0221.SERPINA3.BA281	BA281	ENSG00000196136	P01011	mouse	N	6.0215
SERPINA3	Bsi0356	BioSystems Int.	BSI	#N/A	Bsi0356.SERPINA3.BA281	BA281	ENSG00000196136	P01011	mouse	N	3.5369
SERPINA4	HPA003607	HPA	HPA	AB_1079914	HPA003607.SERPINA4.BA280	BA280	ENSG00000100665	P29622	rabbit	Y	6.5995
SERPINA4	HPA002869	HPA	HPA	#N/A	HPA002869.SERPINA4.BA280	BA280	ENSG00000100665	P29622	rabbit	N	6.5518
SERPINA5	HPA061957	HPA	HPA	#N/A	HPA061957.SERPINA5.BA280	BA280	ENSG00000188488	P05154	rabbit	Y	2.5272
SERPINA6	HPA017864	HPA	HPA	AB_1856721	HPA017864.SERPINA6.BA348.2	BA348.2	ENSG00000170099, ENSG00000277405	P08185	rabbit	N	2.5742
SERPINA6	HPA078122	HPA	HPA	#N/A	HPA078122.SERPINA6.BA348.2	BA348.2	ENSG00000170099, ENSG00000277405	P08185	rabbit	Y	7.4721
SERPINC1	HPA001816	HPA	HPA	AB_1079926	HPA001816.SERPINC1.BA348.2	BA348.2	ENSG00000117601	P01008	rabbit	N	0
SERPIND1	HPA055767	HPA	HPA	AB_2682912	HPA055767.SERPIND1.BA349.2	BA349.2	ENSG00000099937	P05546	rabbit	Y	2.6144
SERPINE1	DY1786	R&D Systems	CAB	#N/A	CABDY1786.SERPINE1.BA281	BA281	ENSG00000106366	P05121	mouse	Y	2.9178
SERPINE2	HPA000277	HPA	HPA	#N/A	HPA000277.SERPINE2.BA349.2	BA349.2	ENSG00000135919	P07093	rabbit	N	2.6767
SERPINE2	HPA063219	HPA	HPA	#N/A	HPA063219.SERPINE2.BA349.2	BA349.2	ENSG00000135919	P07093	rabbit	Y	2.831
SERPINF1	HPA076527	HPA	HPA	#N/A	HPA076527.SERPINF1.BA348.2	BA348.2	ENSG00000132386, ENSG00000282307	P36955	rabbit	Y	2.7422
SERPINF2	HPA076027	HPA	HPA	#N/A	HPA076027.SERPINF2.BA348.2	BA348.2	ENSG00000167711, ENSG00000276838	P08697	rabbit	Y	2.8094
SERPING1	HPA048738	HPA	HPA	AB_2680505	HPA048738.SERPING1.BA349.2	BA349.2	ENSG00000149131	P05155	rabbit	Y	2.6602
SEZ6L2	HPA045104	HPA	HPA	#N/A	HPA045104.SEZ6L2.BA349.2	BA349.2	ENSG00000174938	Q6UXD5	rabbit	N	1
SEZ6L2	HPA063201	HPA	HPA	#N/A	HPA063201.SEZ6L2.BA349.2	BA349.2	ENSG00000174938	Q6UXD5	rabbit	Y	2.809
SF3A3	HPA032054	HPA	HPA	AB_10602184	HPA032054.SF3A3.BA280	BA280	ENSG00000183431	Q12874	rabbit	Y	2.6523
SH2D1A	HPA001133	HPA	HPA	#N/A	HPA001133.SH2D1A.BA348.2	BA348.2	ENSG00000183918	O60880	rabbit	Y	2.6545
SH2D1A	HPA068619	HPA	HPA	#N/A	HPA068619.SH2D1A.BA348.2	BA348.2	ENSG00000183918	O60880	rabbit	N	0
SH3D21	HPA042212	HPA	HPA	AB_10961180	HPA042212.SH3D21.BA280	BA280	ENSG00000214193	A4FU49	rabbit	N	1
SH3GLB1	MAB7456	R&D Systems	CAB	#N/A	MAB7456.SH3GLB1.BA281	BA281	ENSG00000097033	Q9Y371	mouse	N	1
SHBG	HPA045205	HPA	HPA	#N/A	HPA045205.SHBG.BA349.2	BA349.2	ENSG00000129214	P04278	rabbit	N	0
SHKBP1	HPA041887	HPA	HPA	AB_10794639	HPA041887.SHKBP1.BA281	BA281	ENSG00000160410	Q8TBC3	rabbit	Y	2.8588
SHROOM4	HPA010565	HPA	HPA	AB_1079961	HPA010565.SHROOM4.BA280	BA280	ENSG00000158352	Q9ULL8	rabbit	Y	1.7444
SIGLEC1	HPA053457	HPA	HPA	AB_2682158	HPA053457.SIGLEC1.BA349.2	BA349.2	ENSG00000088827	Q9BZZ2	rabbit	N	2.58
SIGLEC1	HPA060539	HPA	HPA	#N/A	HPA060539.SIGLEC1.BA349.2	BA349.2	ENSG00000088827	Q9BZZ2	rabbit	Y	2.6763
SIGLEC11	HPA052132	HPA	HPA	#N/A	HPA052132.SIGLEC11.BA280	BA280	ENSG00000161640	Q96RL6	rabbit	Y	2.5026
SIK1; SIK1B	HPA038211	HPA	HPA	AB_2675894	HPA038211.SIK1*.BA281	BA281	ENSG00000142178; ENSG00000275993	P57059	rabbit	N	0
SIRT2	HPA073299	HPA	HPA	#N/A	HPA073299.SIRT2.BA281	BA281	ENSG00000068903, ENSG00000283100	Q8IXJ6	rabbit	Y	2.7777
SLAMF1	HPA050274	HPA	HPA	#N/A	HPA050274.SLAMF1.BA280	BA280	ENSG00000117090	Q13291	rabbit	Y	2.7545
SLAMF1	HPA064446	HPA	HPA	#N/A	HPA064446.SLAMF1.BA281	BA281	ENSG00000117090	Q13291	rabbit	N	2.4571
SLAMF1	HPA069319	HPA	HPA	AB_2732129	HPA069319.SLAMF1.BA281	BA281	ENSG00000117090	Q13291	rabbit	N	2.6536
SLC12A3	HPA028748	HPA	HPA	AB_10603886	HPA028748.SLC12A3.BA281	BA281	ENSG00000070915	P55017	rabbit	Y	2.6726
SLC22A2	HPA008549	HPA	HPA	#N/A	HPA008549.SLC22A2.BA280	BA280	ENSG00000112499	O15244	rabbit	N	0
SLC22A2	HPA008567	HPA	HPA	AB_1854769	HPA008567.SLC22A2.BA280	BA280	ENSG00000112499	O15244	rabbit	Y	2.4322
SLC26A6	HPA047816	HPA	HPA	#N/A	HPA047816.SLC26A6.BA280	BA280	ENSG00000225697	Q9BXS9	rabbit	N	0.649
SLC3A2	HPA017980	HPA	HPA	AB_2669723	HPA017980.SLC3A2.BA348.2	BA348.2	ENSG00000168003	P08195	rabbit	N	2.6021
SLC3A2	HPA074868	HPA	HPA	#N/A	HPA074868.SLC3A2.BA348.2	BA348.2	ENSG00000168003	P08195	rabbit	Y	2.9808
SLC45A3	HPA019073	HPA	HPA	AB_1857177	HPA019073.SLC45A3.BA280	BA280	ENSG00000158715	Q96JT2	rabbit	Y	2.7485
SLC45A3	HPA019075	HPA	HPA	AB_1857179	HPA019075.SLC45A3.BA280	BA280	ENSG00000158715	Q96JT2	rabbit	N	2.6906
SLC7A11	HPA064215	HPA	HPA	AB_2685213	HPA064215.SLC7A11.BA281	BA281	ENSG00000151012	Q9UPY5	rabbit	N	0
SLFNL1	HPA029931	HPA	HPA	#N/A	HPA029931.SLFNL1.BA280	BA280	ENSG00000171790	Q499Z3	rabbit	Y	2.4108
SLU7	HPA058120	HPA	HPA	AB_2683612	HPA058120.SLU7.BA280	BA280	ENSG00000164609	O95391	rabbit	Y	2.3991
SMIM21	HPA041686	HPA	HPA	AB_10961179	HPA041686.SMIM21.BA281	BA281	ENSG00000206026	Q3B7S5	rabbit	Y	2.8314
SNCAIP	MAB1338	R&D Systems	CAB	#N/A	MAB1338.SNCAIP.BA281	BA281	ENSG00000064692	Q9Y6H5	mouse	Y	2.3692
SNCG	HPA014633	HPA	HPA	#N/A	HPA014633.SNCG.BA280	BA280	ENSG00000173267	O76070	rabbit	Y	2.5986
SNX18	HPA037800	HPA	HPA	AB_10672465	HPA037800.SNX18.BA280	BA280	ENSG00000178996	Q96RF0	rabbit	Y	2.4737
SOD3	HPA042110	HPA	HPA	AB_2677850	HPA042110.SOD3.BA349.2	BA349.2	ENSG00000109610	P08294	rabbit	Y	2.5224
SOHLH2; CCDC169-SOHLH2	HPA046650	HPA	HPA	#N/A	HPA046650.SOHLH2*.BA280	BA280	ENSG00000120669; ENSG00000250709	Q9NX45	rabbit	Y	2.7231
SORL1	HPA031321	HPA	HPA	AB_2673826	HPA031321.SORL1.BA280	BA280	ENSG00000137642	Q92673	rabbit	Y	2.6726
SPARCL1	HPA067587	HPA	HPA	#N/A	HPA067587.SPARCL1.BA348.2	BA348.2	ENSG00000152583	Q14515	rabbit	Y	7.4428
SPARCL1	HPA067641	HPA	HPA	AB_2685878	HPA067641.SPARCL1.BA348.2	BA348.2	ENSG00000152583	Q14515	rabbit	N	2.7719
SPDEF	HPA047899	HPA	HPA	#N/A	HPA047899.SPDEF.BA280	BA280	ENSG00000124664	O95238	rabbit	N	0.33
SPINT1	HPA007258	HPA	HPA	#N/A	HPA007258.SPINT1.BA348.2	BA348.2	ENSG00000166145	O43278	rabbit	N	6.2383
SPINT1	HPA031178	HPA	HPA	AB_2732463	HPA031178.SPINT1.BA348.2	BA348.2	ENSG00000166145	O43278	rabbit	Y	6.282
SPINT2	HPA011101	HPA	HPA	AB_1079039	HPA011101.SPINT2.BA349.2	BA349.2	ENSG00000167642	O43291	rabbit	N	2.5473
SPINT2	HPA074637	HPA	HPA	#N/A	HPA074637.SPINT2.BA349.2	BA349.2	ENSG00000167642	O43291	rabbit	Y	2.9548
SPOCK2	HPA044605	HPA	HPA	AB_10965991	HPA044605.SPOCK2.BA348.2	BA348.2	ENSG00000107742	Q92563	rabbit	N	0
SPOCK2	HPA057560	HPA	HPA	#N/A	HPA057560.SPOCK2.BA348.2	BA348.2	ENSG00000107742	Q92563	rabbit	Y	2.6006
SPON1	HPA038584	HPA	HPA	#N/A	HPA038584.SPON1.BA349.2	BA349.2	ENSG00000262655	Q9HCB6	rabbit	Y	2.7692
SPON1	HPA077546	HPA	HPA	AB_2732351	HPA077546.SPON1.BA349.2	BA349.2	ENSG00000262655	Q9HCB6	rabbit	N	2.6507
SRC	MAB3389	R&D Systems	CAB	AB_11188267	MAB3389.SRC.BA281	BA281	ENSG00000197122	P12931	mouse	Y	2.2702
SRFBP1	HPA041818	HPA	HPA	#N/A	HPA041818.SRFBP1.BA281	BA281	ENSG00000151304	Q8NEF9	rabbit	Y	2.6512
SSH1	HPA019845	HPA	HPA	AB_1857497	HPA019845.SSH1.BA280	BA280	ENSG00000084112	Q8WYL5	rabbit	Y	2.3691
SSH1	HPA052749	HPA	HPA	#N/A	HPA052749.SSH1.BA280	BA280	ENSG00000084112	Q8WYL5	rabbit	N	0
ST13	CL3708	Atlas antibodies	CAB	#N/A	CL3708.ST13.BA281	BA281	ENSG00000100380	P50502	mouse	N	2.5751
ST13	HPA047114	HPA	HPA	AB_2679937	HPA047114.ST13.BA280	BA280	ENSG00000100380	P50502	rabbit	Y	6.6574
ST13	HPA047116	HPA	HPA	AB_2679939	HPA047116.ST13.BA280	BA280	ENSG00000100380	P50502	rabbit	N	6.5834
ST13	HPA043233	HPA	HPA	AB_2678377	HPA043233.ST13.BA280	BA280	ENSG00000100380	P50502	rabbit	N	1
STAMBP	HPA035800	HPA	HPA	AB_10670591	HPA035800.STAMBP.BA280	BA280	ENSG00000124356	O95630	rabbit	Y	2.8539
STAMBP	HPA035801	HPA	HPA	AB_2732470	HPA035801.STAMBP.BA281	BA281	ENSG00000124356	O95630	rabbit	N	0
STC1	HPA023918	HPA	HPA	AB_1857566	HPA023918.STC1.BA349.2	BA349.2	ENSG00000159167	P52823	rabbit	Y	2.951
STC1	HPA056580	HPA	HPA	#N/A	HPA056580.STC1.BA349.2	BA349.2	ENSG00000159167	P52823	rabbit	N	2.6874
STEAP1B; STEAP1	HPA062399	HPA	HPA	#N/A	HPA062399.STEAP1B,STEAP1.BA281	BA281	ENSG00000105889; ENSG00000164647	Q6NZ63; Q9UHE8	rabbit	N	0
STIP1	HPA039291	HPA	HPA	AB_2676428	HPA039291.STIP1.BA348.2	BA348.2	ENSG00000168439	P31948	rabbit	Y	7.7655
STIP1	HPA044062	HPA	HPA	AB_2678795	HPA044062.STIP1.BA348.2	BA348.2	ENSG00000168439	P31948	rabbit	N	0
STN1	HPA037925	HPA	HPA	AB_10672469	HPA037925.STN1.BA349.2	BA349.2	ENSG00000107960	Q9H668	rabbit	N	2.7421
STN1	HPA037924	HPA	HPA	AB_10671636	HPA037924.STN1.BA349.2	BA349.2	ENSG00000107960	Q9H668	rabbit	Y	2.7664
STN1	HPA061544	HPA	HPA	#N/A	HPA061544.STN1.BA349.2	BA349.2	ENSG00000107960	Q9H668	rabbit	N	2.4088
STX2	HPA038189	HPA	HPA	AB_2675886	HPA038189.STX2.BA281	BA281	ENSG00000111450	P32856	rabbit	N	0
SUCLA2	HPA039435	HPA	HPA	AB_10673144	HPA039435.SUCLA2.BA281	BA281	ENSG00000136143	Q9P2R7	rabbit	N	0
SULF1	HPA051204	HPA	HPA	#N/A	HPA051204.SULF1.BA280	BA280	ENSG00000137573	Q8IWU6	rabbit	N	2.5237
SULF1	HPA059937	HPA	HPA	#N/A	HPA059937.SULF1.BA280	BA280	ENSG00000137573	Q8IWU6	rabbit	Y	2.9298
SULT1A4; SULT1A3; SULT1A1; SULT1A2	HPA049500	HPA	HPA	AB_2680796	HPA049500.SULT1A4*.BA280	BA280	ENSG00000213648; ENSG00000261052; ENSG00000196502; ENSG00000197165	P0DMN0; P0DMM9; P50225; P50226	rabbit	Y	2.7026
SULT1A4; SULT1A3; SULT1A1; SULT1A2	HPA051051	HPA	HPA	AB_2681327	HPA051051.SULT1A4*.BA280	BA280	ENSG00000213648; ENSG00000261052; ENSG00000196502; ENSG00000197165	P0DMN0; P0DMM9; P50225; P50226	rabbit	N	2.6401
SULT1C3	HPA020540	HPA	HPA	#N/A	HPA020540.SULT1C3.BA349.2	BA349.2	ENSG00000196228	Q6IMI6	rabbit	N	2.8734
SULT1C3	HPA020545	HPA	HPA	#N/A	HPA020545.SULT1C3.BA349.2	BA349.2	ENSG00000196228	Q6IMI6	rabbit	N	1.3034
SULT1C3	HPA060368	HPA	HPA	#N/A	HPA060368.SULT1C3.BA349.2	BA349.2	ENSG00000196228	Q6IMI6	rabbit	Y	2.9103
SUMO3	HPA030336	HPA	HPA	#N/A	HPA030336.SUMO3.BA349.2	BA349.2	ENSG00000184900	P55854	rabbit	N	0
SYNCRIP	HPA046760	HPA	HPA	#N/A	HPA046760.SYNCRIP.BA280	BA280	ENSG00000135316	O60506	rabbit	Y	2.3305
TBK1	Bsi0100	BioSystems Int.	BSI	#N/A	Bsi0100.TBK1.BA281	BA281	ENSG00000183735	Q9UHD2	mouse	N	2.4631
TBK1	Bsi0112	BioSystems Int.	BSI	#N/A	Bsi0112.TBK1.BA281	BA281	ENSG00000183735	Q9UHD2	mouse	Y	2.8697
TCN1	HPA041631	HPA	HPA	#N/A	HPA041631.TCN1.BA281	BA281	ENSG00000134827	P20061	rabbit	Y	2.6465
TEC	HPA005733	HPA	HPA	AB_1857878	HPA005733.TEC.BA349.2	BA349.2	ENSG00000135605	P42680	rabbit	N	6.0597
TEC	HPA024657	HPA	HPA	AB_2671637	HPA024657.TEC.BA349.2	BA349.2	ENSG00000135605	P42680	rabbit	Y	6.2956
TEK	HPA073265	HPA	HPA	AB_2686592	HPA073265.TEK.BA281	BA281	ENSG00000120156	Q02763	rabbit	Y	2.6073
TEX9	HPA042036	HPA	HPA	#N/A	HPA042036.TEX9.BA281	BA281	ENSG00000151575	Q8N6V9	rabbit	N	1
TF	Bsi1550	BioSystems Int.	BSI	#N/A	Bsi1550.TF.BA281	BA281	ENSG00000091513	P02787	mouse	Y	2.7127
TFF1	HPA003425	HPA	HPA	AB_1848260	HPA003425.TFF1.BA349.2	BA349.2	ENSG00000160182	P04155	rabbit	Y	2.945
TFF3	DY4407	R&D Systems	CAB	#N/A	DY4407.TFF3.BA281	BA281	ENSG00000160180	Q07654	mouse	N	2.9417
TFF3	HPA035464	HPA	HPA	AB_2674636	HPA035464.TFF3.BA280	BA280	ENSG00000160180	Q07654	rabbit	Y	7.4908
TFPI	HPA005575	HPA	HPA	AB_1080290	HPA005575.TFPI.BA349.2	BA349.2	ENSG00000003436	P10646	rabbit	N	1
TGFA	HPA042297	HPA	HPA	AB_10793878	HPA042297.TGFA.BA280	BA280	ENSG00000163235	P01135	rabbit	Y	1.6875
TGFA	HPA055602	HPA	HPA	#N/A	HPA055602.TGFA.BA280	BA280	ENSG00000163235	P01135	rabbit	N	0
TGFB1	HPA047516	HPA	HPA	#N/A	HPA047516.TGFB1.BA280	BA280	ENSG00000105329	P01137	rabbit	Y	2.9153
TGFBR2	HPA008766	HPA	HPA	#N/A	HPA008766.TGFBR2.BA348.2	BA348.2	ENSG00000163513	P37173	rabbit	N	2.7733
TGFBR2	HPA074821	HPA	HPA	#N/A	HPA074821.TGFBR2.BA348.2	BA348.2	ENSG00000163513	P37173	rabbit	Y	2.9801
TGFBR3	HPA050675	HPA	HPA	#N/A	HPA050675.TGFBR3.BA349.2	BA349.2	ENSG00000069702	Q03167	rabbit	Y	1.6717
THBS1	HPA042942	HPA	HPA	#N/A	HPA042942.THBS1.BA348.2	BA348.2	ENSG00000137801	P07996	rabbit	N	2.797
THBS1	HPA074372	HPA	HPA	#N/A	HPA074372.THBS1.BA348.2	BA348.2	ENSG00000137801	P07996	rabbit	Y	7.4223
THBS2	HPA044304	HPA	HPA	AB_2678891	HPA044304.THBS2.BA348.2	BA348.2	ENSG00000186340	P35442	rabbit	Y	2.6479
THBS2	HPA069350	HPA	HPA	#N/A	HPA069350.THBS2.BA348.2	BA348.2	ENSG00000186340	P35442	rabbit	N	0
THBS4	HPA042426	HPA	HPA	AB_2677992	HPA042426.THBS4.BA348.2	BA348.2	ENSG00000113296	P35443	rabbit	Y	7.7375
THBS4	HPA018927	HPA	HPA	#N/A	HPA018927.THBS4.BA348.2	BA348.2	ENSG00000113296	P35443	rabbit	N	2.7748
THPO	HPA019596	HPA	HPA	#N/A	HPA019596.THPO.BA280	BA280	ENSG00000090534	P40225	rabbit	N	2.5711
THPO	HPA030603	HPA	HPA	#N/A	HPA030603.THPO.BA280	BA280	ENSG00000090534	P40225	rabbit	Y	6.5086
THPO	HPA042965	HPA	HPA	#N/A	HPA042965.THPO.BA280	BA280	ENSG00000090534	P40225	rabbit	N	0
THPO	HPA048828	HPA	HPA	#N/A	HPA048828.THPO.BA280	BA280	ENSG00000090534	P40225	rabbit	N	0
THPO	HPA051629	HPA	HPA	#N/A	HPA051629.THPO.BA280	BA280	ENSG00000090534	P40225	rabbit	N	0
TIMELESS	HPA034792	HPA	HPA	#N/A	HPA034792.TIMELESS.BA280	BA280	ENSG00000111602	Q9UNS1	rabbit	Y	2.8275
TIMELESS	HPA054370	HPA	HPA	#N/A	HPA054370.TIMELESS.BA280	BA280	ENSG00000111602	Q9UNS1	rabbit	N	2.4893
TIMELESS	HPA060655	HPA	HPA	AB_2684338	HPA060655.TIMELESS.BA280	BA280	ENSG00000111602	Q9UNS1	rabbit	N	1.6126
TIMP2	HPA069972	HPA	HPA	#N/A	HPA069972.TIMP2.BA348.2	BA348.2	ENSG00000035862	P16035	rabbit	Y	2.8961
TIMP2	HPA073700	HPA	HPA	#N/A	HPA073700.TIMP2.BA348.2	BA348.2	ENSG00000035862	P16035	rabbit	N	0
TIMP3	HPA068391	HPA	HPA	#N/A	HPA068391.TIMP3.BA349.2	BA349.2	ENSG00000100234	P35625	rabbit	N	2.44
TIMP3	HPA069299	HPA	HPA	#N/A	HPA069299.TIMP3.BA349.2	BA349.2	ENSG00000100234	P35625	rabbit	Y	2.5184
TIPIN	HPA039704	HPA	HPA	AB_10795258	HPA039704.TIPIN.BA281	BA281	ENSG00000075131	Q9BVW5	rabbit	Y	2.4921
TKT	HPA029480	HPA	HPA	AB_10599307	HPA029480.TKT.BA348.2	BA348.2	ENSG00000163931	P29401	rabbit	Y	2.8963
TKT	HPA029481	HPA	HPA	AB_10601895	HPA029481.TKT.BA348.2	BA348.2	ENSG00000163931	P29401	rabbit	N	2.7534
TLN1	MAB1676	Milipore	CAB	AB_11210800	MAB1676.TLN1.BA281	BA281	ENSG00000137076	Q9Y490	mouse	Y	7.3475
TM9SF1; AL136295.1	HPA059249	HPA	HPA	AB_2683959	HPA059249.TM9SF1*.BA349.2	BA349.2	ENSG00000100926; ENSG00000254692	O15321	rabbit	N	0
TM9SF1; AL136295.1	HPA048986	HPA	HPA	#N/A	HPA048986.TM9SF1*.BA349.2	BA349.2	ENSG00000100926; ENSG00000254692	O15321	rabbit	Y	2.9479
TM9SF1; AL136295.1	HPA055499	HPA	HPA	#N/A	HPA055499.TM9SF1*.BA349.2	BA349.2	ENSG00000100926; ENSG00000254692	O15321	rabbit	N	2.9368
TMC1	HPA046773	HPA	HPA	#N/A	HPA046773.TMC1.BA280	BA280	ENSG00000165091	Q8TDI8	rabbit	Y	2.3526
TMEM164	HPA044857	HPA	HPA	#N/A	HPA044857.TMEM164.BA281	BA281	ENSG00000157600	Q5U3C3	rabbit	N	0
TMEM79	HPA055214	HPA	HPA	AB_2682741	HPA055214.TMEM79.BA280	BA280	ENSG00000163472	Q9BSE2	rabbit	Y	1.6696
TMPRSS15	HPA015611	HPA	HPA	AB_1855791	HPA015611.TMPRSS15.BA348.2	BA348.2	ENSG00000154646	P98073	rabbit	N	2.4182
TMPRSS15	HPA034857	HPA	HPA	#N/A	HPA034857.TMPRSS15.BA348.2	BA348.2	ENSG00000154646	P98073	rabbit	N	2.6832
TMPRSS15	HPA072934	HPA	HPA	AB_2732214	HPA072934.TMPRSS15.BA348.2	BA348.2	ENSG00000154646	P98073	rabbit	Y	2.9652
TNF	DY210	R&D Systems	CAB	#N/A	DY210.TNF.BA281	BA281	ENSG00000204490, ENSG00000206439, ENSG00000223952, ENSG00000228321, ENSG00000228849, ENSG00000228978, ENSG00000230108, ENSG00000232810	P01375	mouse	Y	2.9469
TNF	HPA050631	HPA	HPA	#N/A	HPA050631.TNF.BA280	BA280	ENSG00000204490, ENSG00000206439, ENSG00000223952, ENSG00000228321, ENSG00000228849, ENSG00000228978, ENSG00000230108, ENSG00000232810	P01375	rabbit	N	2.5401
TNF	HPA064998	HPA	HPA	#N/A	HPA064998.TNF.BA281	BA281	ENSG00000204490, ENSG00000206439, ENSG00000223952, ENSG00000228321, ENSG00000228849, ENSG00000228978, ENSG00000230108, ENSG00000232810	P01375	rabbit	N	0
TNFRSF10D	HPA061350	HPA	HPA	#N/A	HPA061350.TNFRSF10D.BA280	BA280	ENSG00000173530	Q9UBN6	rabbit	Y	2.9453
TNFRSF10D	HPA037513	HPA	HPA	#N/A	HPA037513.TNFRSF10D.BA281	BA281	ENSG00000173530	Q9UBN6	rabbit	N	2.4726
TNFRSF10D	HPA072949	HPA	HPA	#N/A	HPA072949.TNFRSF10D.BA281	BA281	ENSG00000173530	Q9UBN6	rabbit	N	2.6473
TNFRSF11B	HPA058613	HPA	HPA	#N/A	HPA058613.TNFRSF11B.BA280	BA280	ENSG00000164761	O00300	rabbit	Y	1.8473
TNFRSF1B	HPA004796	HPA	HPA	AB_1078436	HPA004796.TNFRSF1B.BA280	BA280	ENSG00000028137	P20333	rabbit	Y	2.9335
TNFRSF4	HPA069642	HPA	HPA	#N/A	HPA069642.TNFRSF4.BA281	BA281	ENSG00000186827	P43489	rabbit	N	0
TNFRSF6B	HPA047154	HPA	HPA	AB_2679959	HPA047154.TNFRSF6B.BA349.2	BA349.2	ENSG00000243509	O95407	rabbit	Y	2.7536
TNFRSF6B	HPA073300	HPA	HPA	#N/A	HPA073300.TNFRSF6B.BA349.2	BA349.2	ENSG00000243509	O95407	rabbit	N	2.7179
TNFRSF8	HPA032082	HPA	HPA	AB_2674142	HPA032082.TNFRSF8.BA280	BA280	ENSG00000120949	P28908	rabbit	N	0
TNFRSF8	HPA032081	HPA	HPA	AB_2674141	HPA032081.TNFRSF8.BA280	BA280	ENSG00000120949	P28908	rabbit	N	2.7469
TNFRSF8	HPA014720	HPA	HPA	#N/A	HPA014720.TNFRSF8.BA280	BA280	ENSG00000120949	P28908	rabbit	Y	6.0371
TNFRSF9	HPA027256	HPA	HPA	#N/A	HPA027256.TNFRSF9.BA280	BA280	ENSG00000049249	Q07011	rabbit	Y	2.6641
TNFRSF9	HPA063590	HPA	HPA	#N/A	HPA063590.TNFRSF9.BA281	BA281	ENSG00000049249	Q07011	rabbit	N	2.6162
TNFRSF9	HPA071425	HPA	HPA	AB_2686394	HPA071425.TNFRSF9.BA281	BA281	ENSG00000049249	Q07011	rabbit	N	2.2339
TNFSF13	HPA065635	HPA	HPA	#N/A	HPA065635.TNFSF13.BA281	BA281	ENSG00000161955	O75888	rabbit	Y	2.6807
TNFSF13B	HPA030546	HPA	HPA	#N/A	HPA030546.TNFSF13B.BA280	BA280	ENSG00000102524	Q9Y275	rabbit	N	2.5997
TNFSF13B	HPA065168	HPA	HPA	#N/A	HPA065168.TNFSF13B.BA281	BA281	ENSG00000102524	Q9Y275	rabbit	Y	5.7094
TNFSF13B	HPA068889	HPA	HPA	#N/A	HPA068889.TNFSF13B.BA281	BA281	ENSG00000102524	Q9Y275	rabbit	N	0
TNFSF13B	HPA071388	HPA	HPA	#N/A	HPA071388.TNFSF13B.BA281	BA281	ENSG00000102524	Q9Y275	rabbit	N	0
TNFSF13B	HPA066440	HPA	HPA	#N/A	HPA066440.TNFSF13B.BA281	BA281	ENSG00000102524	Q9Y275	rabbit	N	5.6906
TNFSF8	HPA074965	HPA	HPA	#N/A	HPA074965.TNFSF8.BA281	BA281	ENSG00000106952	P32971	rabbit	Y	2.8023
TNMD	HPA034961	HPA	HPA	AB_10670285	HPA034961.TNMD.BA280	BA280	ENSG00000000005	Q9H2S6	rabbit	N	2.3443
TNMD	HPA034960	HPA	HPA	#N/A	HPA034960.TNMD.BA280	BA280	ENSG00000000005	Q9H2S6	rabbit	N	2.8614
TNMD	HPA055634	HPA	HPA	AB_2682868	HPA055634.TNMD.BA280	BA280	ENSG00000000005	Q9H2S6	rabbit	Y	2.8953
TNNT3	HPA037810	HPA	HPA	AB_10966217	HPA037810.TNNT3.BA281	BA281	ENSG00000130595	P45378	rabbit	Y	1.8854
TOLLIP	HPA038621	HPA	HPA	AB_10673177	HPA038621.TOLLIP.BA281	BA281	ENSG00000078902	Q9H0E2	rabbit	Y	2.2787
TP53	HPA051244	HPA	HPA	AB_2681403	HPA051244.TP53.BA349.2	BA349.2	ENSG00000141510	P04637	rabbit	Y	2.5886
TP53	HPA063532	HPA	HPA	#N/A	HPA063532.TP53.BA349.2	BA349.2	ENSG00000141510	P04637	rabbit	N	2.3612
TP73	HPA027204	HPA	HPA	#N/A	HPA027204.TP73.BA280	BA280	ENSG00000078900	O15350	rabbit	Y	2.2964
TPI1	HPA053568	HPA	HPA	AB_2682193	HPA053568.TPI1.BA348.2	BA348.2	ENSG00000111669	P60174	rabbit	N	0
TPI1	HPA072975	HPA	HPA	#N/A	HPA072975.TPI1.BA348.2	BA348.2	ENSG00000111669	P60174	rabbit	Y	2.9648
TPP1	HPA037710	HPA	HPA	#N/A	HPA037710.TPP1.BA348.2	BA348.2	ENSG00000166340	O14773	rabbit	N	0
TPP1	HPA037709	HPA	HPA	AB_10672913	HPA037709.TPP1.BA348.2	BA348.2	ENSG00000166340	O14773	rabbit	Y	2.7878
TRH	HPA035596	HPA	HPA	AB_2674695	HPA035596.TRH.BA281	BA281	ENSG00000170893	P20396	rabbit	N	1
TRIM33	HPA004345	HPA	HPA	AB_1858287	HPA004345.TRIM33.BA280	BA280	ENSG00000197323	Q9UPN9	rabbit	Y	2.4335
TRIP10	HPA041934	HPA	HPA	AB_2677754	HPA041934.TRIP10.BA281	BA281	ENSG00000125733	Q15642	rabbit	N	0
TSC1	HPA048549	HPA	HPA	#N/A	HPA048549.TSC1.BA280	BA280	ENSG00000165699	Q92574	rabbit	Y	2.2395
TSKS	HPA045729	HPA	HPA	AB_10963430	HPA045729.TSKS.BA280	BA280	ENSG00000126467	Q9UJT2	rabbit	Y	2.3911
TSLP	HPA056350	HPA	HPA	#N/A	HPA056350.TSLP.BA280	BA280	ENSG00000145777	Q969D9	rabbit	Y	2.4126
TTC22	HPA035072	HPA	HPA	AB_10602252	HPA035072.TTC22.BA280	BA280	ENSG00000006555	Q5TAA0	rabbit	N	0
TTLL5	HPA032128	HPA	HPA	AB_10600835	HPA032128.TTLL5.BA280	BA280	ENSG00000119685	Q6EMB2	rabbit	Y	2.7147
TTLL5	HPA064359	HPA	HPA	#N/A	HPA064359.TTLL5.BA281	BA281	ENSG00000119685	Q6EMB2	rabbit	N	1
UBAC1	HPA050028	HPA	HPA	#N/A	HPA050028.UBAC1.BA280	BA280	ENSG00000130560	Q9BSL1	rabbit	Y	2.5692
UCHL3	HPA057054	HPA	HPA	#N/A	HPA057054.UCHL3.BA280	BA280	ENSG00000118939	P15374	rabbit	Y	2.4844
ULBP3	HPA056541	HPA	HPA	#N/A	HPA056541.ULBP3.BA348.2	BA348.2	ENSG00000131019	Q9BZM4	rabbit	N	6.329
ULBP3	HPA046558	HPA	HPA	#N/A	HPA046558.ULBP3.BA348.2	BA348.2	ENSG00000131019	Q9BZM4	rabbit	N	2.5764
ULBP3	HPA069810	HPA	HPA	#N/A	HPA069810.ULBP3.BA348.2	BA348.2	ENSG00000131019	Q9BZM4	rabbit	Y	6.5173
USF1	HPA036233	HPA	HPA	AB_2675012	HPA036233.USF1.BA280	BA280	ENSG00000158773	P22415	rabbit	Y	2.7935
USHBP1	HPA052471	HPA	HPA	AB_2681843	HPA052471.USHBP1.BA280	BA280	ENSG00000130307	Q8N6Y0	rabbit	N	2.2765
USHBP1	HPA041902	HPA	HPA	#N/A	HPA041902.USHBP1.BA281	BA281	ENSG00000130307	Q8N6Y0	rabbit	Y	6.2929
USHBP1	HPA041881	HPA	HPA	#N/A	HPA041881.USHBP1.BA281	BA281	ENSG00000130307	Q8N6Y0	rabbit	N	0
USHBP1	HPA067409	HPA	HPA	#N/A	HPA067409.USHBP1.BA281	BA281	ENSG00000130307	Q8N6Y0	rabbit	N	0
USP26	HPA045088	HPA	HPA	#N/A	HPA045088.USP26.BA280	BA280	ENSG00000134588	Q9BXU7	rabbit	Y	2.3505
VCAM1	DY809	R&D Systems	CAB	#N/A	DY809.VCAM1.BA281	BA281	ENSG00000162692	P19320	mouse	Y	2.8499
VCAM1	HPA034796	HPA	HPA	AB_2674333	HPA034796.VCAM1.BA280	BA280	ENSG00000162692	P19320	rabbit	N	2.3366
VCL	MAB6896	R&D Systems	CAB	AB_10677060	MAB6896.VCL.BA281	BA281	ENSG00000035403	P18206	mouse	N	0.089
VEGFA	DY293B	R&D Systems	CAB	#N/A	CABDY293B.VEGFA.BA281	BA281	ENSG00000112715	P15692	mouse	Y	2.4835
VEGFA	HPA053984	HPA	HPA	#N/A	HPA053984.VEGFA.BA280	BA280	ENSG00000112715	P15692	rabbit	N	1
VEGFA	HPA063302	HPA	HPA	#N/A	HPA063302.VEGFA.BA281	BA281	ENSG00000112715	P15692	rabbit	N	2.297
VEGFC	HPA028904	HPA	HPA	#N/A	HPA028904.VEGFC.BA280	BA280	ENSG00000150630	P49767	rabbit	Y	2.5706
VWF	HPA001815	HPA	HPA	AB_611880	HPA001815.VWF.BA280	BA280	ENSG00000110799	P04275	rabbit	N	2.7496
VWF	HPA002082	HPA	HPA	AB_1080575	HPA002082.VWF.BA280	BA280	ENSG00000110799	P04275	rabbit	Y	2.9281
WIF1	HPA002923	HPA	HPA	#N/A	HPA002923.WIF1.BA349.2	BA349.2	ENSG00000156076	Q9Y5W5	rabbit	N	2.7215
WIF1	HPA039104	HPA	HPA	AB_10697545	HPA039104.WIF1.BA349.2	BA349.2	ENSG00000156076	Q9Y5W5	rabbit	Y	2.9124
WISP3	HPA064196	HPA	HPA	AB_2685209	HPA064196.WISP3.BA348.2	BA348.2	ENSG00000112761	O95389	rabbit	Y	2.8653
WISP3	HPA072200	HPA	HPA	#N/A	HPA072200.WISP3.BA348.2	BA348.2	ENSG00000112761	O95389	rabbit	N	2.6802
WNK3	HPA031652	HPA	HPA	AB_10603003	HPA031652.WNK3.BA348.2	BA348.2	ENSG00000196632	Q9BYP7	rabbit	N	2.8799
WNK3	HPA077678	HPA	HPA	AB_2686850	HPA077678.WNK3.BA348.2	BA348.2	ENSG00000196632	Q9BYP7	rabbit	Y	2.9631
XIAP	HPA042428	HPA	HPA	AB_2677993	HPA042428.XIAP.BA280	BA280	ENSG00000101966	P98170	rabbit	N	1
YWHAB	HPA011212	HPA	HPA	AB_1844334	HPA011212.YWHAB.BA349.2	BA349.2	ENSG00000166913	P31946	rabbit	N	0
ZC3H8	HPA034804	HPA	HPA	AB_10670284	HPA034804.ZC3H8.BA280	BA280	ENSG00000144161	Q8N5P1	rabbit	Y	2.6314
ZCCHC3	HPA042972	HPA	HPA	#N/A	HPA042972.ZCCHC3.BA280	BA280	ENSG00000247315	Q9NUD5	rabbit	Y	2.7371
ZNF577	HPA041499	HPA	HPA	AB_2677516	HPA041499.ZNF577.BA280	BA280	ENSG00000161551	Q9BSK1	rabbit	Y	2.8656
ZNRF3	HPA036703	HPA	HPA	AB_10672227	HPA036703.ZNRF3.BA349.2	BA349.2	ENSG00000183579	Q9ULT6	rabbit	N	2.5674
ZNRF3	HPA036702	HPA	HPA	#N/A	HPA036702.ZNRF3.BA349.2	BA349.2	ENSG00000183579	Q9ULT6	rabbit	Y	2.9156
ZNRF3	HPA044856	HPA	HPA	#N/A	HPA044856.ZNRF3.BA349.2	BA349.2	ENSG00000183579	Q9ULT6	rabbit	N	2.3191
Anti-Albumin	A0001	Dako	Control bead	#N/A	Anti-Albumin.BA280.BA280	BA280				N	-1
Rabbit IgG	P120-101	Bethyl	Control bead	AB_479829	Rabbit IgG.BA280.BA280	BA280				N	-1
Anti-human IgG	309-005-082	Jackson ImmunoResearch Labs	Control bead	AB_2339630	Anti-human IgG.BA280.BA280	BA280				N	-1
Bare-bead			Control bead	#N/A	Bare-bead.BA280.BA280	BA280				N	-1
Anti-Albumin	A0001	Dako	Control bead	#N/A	Anti-Albumin.BA281.BA281	BA281				N	-1
Rabbit IgG	P120-101	Bethyl	Control bead	AB_479829	Rabbit IgG.BA281.1.BA281	BA281				N	-1
Anti-human IgG	309-005-082	Jackson ImmunoResearch Labs	Control bead	AB_2339630	Anti-human IgG.BA281.BA281	BA281				N	-1
Bare-bead			Control bead	#N/A	Bare-bead.BA281.BA281	BA281				N	-1
Rabbit IgG	P120-101	Bethyl	Control bead	AB_479829	Rabbit IgG.BA281.2.BA281	BA281				N	-1
Rabbit IgG	P120-101	Bethyl	Control bead	AB_479829	Rabbit IgG.BA348.1.BA348.2	BA348.2				N	-1
Bare-bead			Control bead	#N/A	Bare-bead.BA348.1.BA348.2	BA348.2				N	-1
Anti-Albumin	A0001	Dako	Control bead	#N/A	Anti-Albumin.BA348.1.BA348.2	BA348.2				N	-1
Anti-Albumin	A0001	Dako	Control bead	#N/A	Anti-Albumin.BA348.2.BA348.2	BA348.2				N	-1
Anti-human IgG	309-005-082	Jackson ImmunoResearch Labs	Control bead	AB_2339630	Anti-human IgG.BA348.1.BA348.2	BA348.2				N	-1
Rabbit IgG	P120-101	Bethyl	Control bead	AB_479829	Rabbit IgG.BA348.3.BA348.2	BA348.2				N	-1
Anti-Albumin	A0001	Dako	Control bead	#N/A	Anti-Albumin.BA348.3.BA348.2	BA348.2				N	-1
Bare-bead			Control bead	#N/A	Bare-bead.BA348.2.BA348.2	BA348.2				N	-1
Anti-human IgG	309-005-082	Jackson ImmunoResearch Labs	Control bead	AB_2339630	Anti-human IgG.BA348.2.BA348.2	BA348.2				N	-1
Anti-human IgG	309-005-082	Jackson ImmunoResearch Labs	Control bead	AB_2339630	Anti-human IgG.BA348.3.BA348.2	BA348.2				N	-1
Rabbit IgG	P120-101	Bethyl	Control bead	AB_479829	Rabbit IgG.BA348.2.BA348.2	BA348.2				N	-1
Bare-bead			Control bead	#N/A	Bare-bead.BA348.3.BA348.2	BA348.2				N	-1
Rabbit IgG	P120-101	Bethyl	Control bead	AB_479829	Rabbit IgG.BA349.1.BA349.2	BA349.2				N	-1
Bare-bead			Control bead	#N/A	Bare-bead.BA349.1.BA349.2	BA349.2				N	-1
Anti-Albumin	A0001	Dako	Control bead	#N/A	Anti-Albumin.BA349.1.BA349.2	BA349.2				N	-1
Anti-Albumin	A0001	Dako	Control bead	#N/A	Anti-Albumin.BA349.2.BA349.2	BA349.2				N	-1
Anti-human IgG	309-005-082	Jackson ImmunoResearch Labs	Control bead	AB_2339630	Anti-human IgG.BA349.1.BA349.2	BA349.2				N	-1
Rabbit IgG	P120-101	Bethyl	Control bead	AB_479829	Rabbit IgG.BA349.2.BA349.2	BA349.2				N	-1
Anti-Albumin	A0001	Dako	Control bead	#N/A	Anti-Albumin.BA349.3.BA349.2	BA349.2				N	-1
Bare-bead			Control bead	#N/A	Bare-bead.BA349.2.BA349.2	BA349.2				N	-1
Anti-human IgG	309-005-082	Jackson ImmunoResearch Labs	Control bead	AB_2339630	Anti-human IgG.BA349.2.BA349.2	BA349.2				N	-1
Anti-human IgG	309-005-082	Jackson ImmunoResearch Labs	Control bead	AB_2339630	Anti-human IgG.BA349.3.BA349.2	BA349.2				N	-1
Rabbit IgG	P120-101	Bethyl	Control bead	AB_479829	Rabbit IgG.BA349.3.BA349.2	BA349.2				N	-1
Bare-bead			Control bead	#N/A	Bare-bead.BA349.3.BA349.2	BA349.2				N	-1

## Sheet: Selected n=734 protein features
Gene name	IQR of z-scores
A1BG	1.57
ABL1	0.55
ACAD9	0.55
ACAN	0.84
ACE2	1.02
ACO1	1.47
ACOX2	0.87
ACTN1	0.4
ADA	0.31
ADAM11	0.37
ADAM12	0.28
ADAMTS1	1.38
ADAMTS13	0.86
ADAMTS15	0.97
ADGRB3	1.09
ADGRF5	1.05
ADM5	0.91
AFM	1.48
AGER	0.95
AGT	1.26
AHSG	1.44
AIF1	0.5
AKR1A1	0.57
AKT1	0.77
ALDH9A1	0.84
ALPL	0.49
AMBP	1.2
AMFR	1.09
AMIGO2	0.52
ANG	1
ANGPT1	0.53
ANGPT2	0.35
ANGPTL3	1.27
ANGPTL4	0.99
ANK2	0.8
ANO2	0.85
ANXA2	0.34
APCS	1.34
APMAP	0.92
APOA1	1.08
APOA4	1.32
APOB	1.14
APOBR	0.33
APOD	0.93
APOE	0.95
APOH	1.17
APOL1	1.41
APOL6	1.09
APOM	0.92
AQP4	0.58
AR	0.49
ARCN1	0.99
ARG1	1.66
ARID5B	1.03
ARL13A	0.54
ARPC2	1.25
ARSJ	0.28
ASIC4	0.1
ATE1	0.38
ATP5F1B	0.58
AXIN1	0.25
BCAR3	0.19
BCL2	0.82
BCL2L1	0.61
BCL6	0.76
BIN2	1.47
BLOC1S6	1.31
BLVRB	1.49
BMPR2	0.56
BPGM	1.2
BPIFA1	1.23
BSDC1	0.29
BSG	0.84
BST1	0.22
BTC	1.09
BUB1B-PAK6;PAK6	1.34
C15orf54	1.09
C18orf63	0.85
C19orf47	0.4
C1QA	1.13
C1R	1.35
C2	0.98
C3	1.54
C4A	1.26
C4A;C4B	1.44
C4B	1.17
C4BPA	1.39
C4BPB	0.68
C5	1.14
C6	1.2
C7	1.23
C8A	1.4
C8B	1.2
C8G	1.33
C9	1.07
CA2	1.19
CA4	0.66
CADM1	0.82
CADM3	0.84
CALD1	1.31
CAMK1	1.07
CAMK2B	0.86
CAMKK1	0.49
CAPZB	1.32
CASP8AP2	1.33
CAST	1.23
CAT	1.19
CCBE1	0.79
CCDC84	0.59
CCK	1.35
CCL15	0.67
CCL16	1.17
CCL19	0.33
CCL2	0.51
CCL21	0.52
CCL23	0.93
CCL28	0.61
CCL5	1.27
CCL8	0.77
CCNB1	1.01
CCR10	0.45
CCR5	1.29
CCR9	0.31
CD109	1.21
CD14	0.91
CD163	1.11
CD200	0.84
CD200R1	0.74
CD209	1.34
CD22	1.28
CD244	1.38
CD27	0.58
CD274	1.26
CD34	1.15
CD36	0.35
CD38	0.98
CD40LG	0.75
CD5L	1.34
CD6	1.11
CD80	0.94
CD84	0.9
CDH15	0.77
CDH5	0.84
CDKN1A	0.81
CDT1	0.77
CEBPB	0.24
CENPE	0.28
CEP162	0.7
CFD	0.62
CFH_1	0.77
CFH_2	1.28
CFI	0.19
CFP	1.22
CHAT	0.65
CHI3L1	0.81
CHIT1	1.16
CHL1	0.69
CHST8	1.11
CHSY3	1.13
CKAP2	1.31
CLDN8	0.65
CLEC11A	1.43
CLEC3B	0.89
CLNK	1.2
CLU	1.4
CNDP1	1.18
CNDP2	0.81
CNTF	0.87
CNTN1	0.49
CNTN5	1
COL18A1	0.68
COL1A2	1.19
COL21A1	0.64
COL4A3BP	1.21
CP	1.3
CPB2	0.9
CPN2	1.52
CPNE1	1.59
CRISP3	1.2
CRP	1.26
CSF1	0.95
CSF1R	0.12
CST3	1.04
CTF1	0.74
CTLA4	0.41
CTSC	1.28
CTSL	0.95
CTTN	0.92
CUL7	0.83
CX3CL1	0.96
CXCL10	1.36
CXCL13	0.91
CXCL16	0.83
CXCL2;CXCL3;CXCL1	1.07
CXCL8	0.71
CXCL9	1.21
CYSLTR2	0.97
DAPK1	1.19
DAPK2	0.81
DCTN2	1.29
DCTPP1	0.91
DDR2	0.87
DHRS12	0.78
DKK3	1.05
DLL1	1.25
DLX4	0.78
DNAJB1	0.63
DOCK6	0.38
DPP9	0.93
DPT	0.53
DSC3	0.09
DSG1	1.17
DUS2	1.19
DUSP3	1.25
E2F7	0.71
ECM1	0.58
EFCAB3	0.66
EFEMP1	0.79
EFEMP2	1.03
EFNB1	1.28
EFNB2	1.33
EGF	0.83
EHMT2	1.14
EIF3B	0.52
EIF5	0.98
EIF5A	0.22
ENG	0.99
ENPP7	0.63
EPB41	0.72
EPB41L2	0.23
EPHA1	0.96
EPHA2	1.39
ERAP1	1
ERBB2	1.18
ERBB3	1.26
ERCC4	1.05
ERP29	1.21
ESAM	1.05
ESD	0.55
ESM1	0.65
ETFA	0.76
ETFB	0.76
ETHE1	0.76
EXOC6B	0.86
F10	0.59
F11	1.29
F11R	0.54
F12	1.11
F13B	1.15
F2	1.36
F2R	1.17
F5	1.37
F7	0.8
F8	1.18
F9	0.84
FABP1	1.2
FABP5	0.56
FAM107B	0.68
FANCD2	1.02
FAS	1.01
FBLN1	1.44
FCER2	1.32
FCN2	1.62
FCN3	0.78
FERMT3	0.38
FETUB	0.66
FGA	1.37
FGB	1.38
FGD5	0.6
FGF17	1.11
FGF21	1.33
FGF23	0.54
FGF5	0.6
FGF9	0.96
FGFR1	1.5
FGFR1OP2	0.74
FGFR3	0.81
FGFR4	1.11
FGG	1.2
FGL1	1.3
FLNA	0.89
FLRT1	1.01
FLT1	0.51
FLT3LG	0.57
FLT4	0.83
FN1	1.22
FOLR1	0.47
FOXS1	1.31
FSIP1	0.79
FSTL1	1.55
FURIN	1.28
GABBR1	1.21
GAL	0.97
GANAB	0.41
GAP43	0.58
GAPDH	0.6
GART	0.68
GATA3	1.2
GC	0.69
GCKR	1.37
GDF15	0.13
GDF9	0.81
GDNF	0.3
GFAP	0.11
GH2;GH1;CSHL1;CSH1;CSH2	1
GHRL	1.33
GLI1	0.77
GLIPR2	1.01
GM2A	0.84
GMDS	1.21
GNA12	0.73
GNLY	1.21
GOT1	1.21
GP6	1.06
GPI	0.94
GPNMB	1.06
GPT	0.56
GPX3	0.64
GRAP2	1.17
GRN	0.4
GSN	0.92
GSTO1	1.56
GSTP1	0.68
HABP2	1.14
HADHB	1.08
HAPLN1	1.04
HAX1	1.32
HBEGF	0.46
HCAR1	0.59
HFE2	0.88
HGF	1
HGFAC	1.14
HHIP	0.89
HHLA2	0.17
HIBADH	0.26
HINT1	1.21
HIVEP1	0.9
HK1	1.58
HK2	0.56
HMOX2	1.56
HNRNPA2B1	0.28
HOOK2	0.55
HOXA9	0.69
HOXD10	0.53
HP	1.29
HPX	1.32
HRG	1.54
HRNR	1.57
HSD17B6	0.85
HSP90AB1	1.36
HSPA12B	1.11
HSPA8	0.99
HSPD1	0.6
IBSP	0.92
ICAM1	0.62
ICAM2	0.97
ICAM3	0.79
ICOSLG;FP565260.3	0.46
IFNAR1	1.18
IGF1R	0.67
IGF2	0.7
IGF2R	1.01
IGFALS	1.33
IGFBP1	1.07
IGFBP2	1.6
IGFBP3	1.41
IGFBP4	1.17
IGFBP5	0.54
IGFBP6	0.78
IL10	0.83
IL10RA	0.96
IL10RB	1.13
IL12A	1.1
IL12B	1.03
IL12RB1	1.07
IL13	1.14
IL15RA	0.56
IL16	0.49
IL17A	0.64
IL17RB	0.58
IL1A	0.84
IL1RL1	0.31
IL20	0.73
IL24	1.24
IL27	0.67
IL2RA	0.46
IL2RB	1.2
IL33	1.08
IL4	0.52
IL5	0.74
IL6	0.55
IL6R	0.93
IL6ST	1.16
IL7	0.66
ILF3	0.9
ING1	0.44
INHBC	1.39
INO80E	1.12
IPCEF1	0.93
IRF2BPL	0.61
IRF8	1.31
ITGA3	0.74
ITGA5	1.4
ITGA6	0.35
ITGAM	0.33
ITGB1BP2	1.26
ITGB3	0.34
JAG2	0.85
JAK2	0.42
JAML	1.21
JPT2	0.68
JUN	1.17
KCND2	1.07
KDR	0.82
KIT	1.04
KITLG	0.33
KLK11	1.06
KLK3	0.49
KLK4	0.74
KLK5	0.58
KLK6	1.02
KLKB1	0.97
KLRK1	0.98
KRT1	0.3
KRT77	1.06
LACC1	0.75
LAMA1	0.91
LAMA4	1.3
LAMC2	0.61
LAMP1	1.1
LAYN	0.45
LBP	1.21
LCAT	1.37
LCMT1	0.97
LCN2	0.48
LCORL	0.89
LCP1	0.92
LCT	0.16
LDLRAD4	1.06
LEP	1
LEPR	1.71
LIFR	0.34
LILRB4	1.19
LINC01565	1.12
LPA	0.76
LRG1	0.75
LRP1	0.7
LRP8	0.67
LSAMP	1.38
LTA4H	0.69
LTB4R	0.8
LTBP4	0.92
LTF	0.72
LY86	0.87
LYPD3	0.64
LYSMD2	0.79
LYVE1	0.64
LYZ	0.43
MACF1	1.11
MAPK11	0.9
MAPK12	0.87
MAPK14	0.28
MAPK3	0.97
MAPK9	0.74
MAPKAPK2	0.76
MAPKAPK5	0.91
MATN3	1.16
MBD5	0.79
MBL2	1.41
MCM2	0.62
MDH1B	0.77
MDH2	1.2
MDM2	0.55
MEOX2	0.36
MIA	0.64
MMP1	0.74
MMP10	0.76
MMP12	1.32
MMP13	0.74
MMP14	0.88
MMP3	1.19
MMP7	0.82
MMP8	0.49
MMP9	0.43
MMRN2	1.52
MOV10L1	0.75
MPO	0.97
MRC1	0.69
MRGPRE	0.97
MTHFD1L	1.13
MTHFD1L;MTHFD1	0.78
MUC1	1.06
MUC16	1.02
MYBL1	0.9
MYBPC1	0.51
MYCT1	0.75
MYD88	1.4
MYL3	0.79
MYO3A	1.24
NEFH	1.17
NEFL	0.43
NENF	0.78
NHSL2	1.26
NID1	1.1
NID2	0.91
NKD2	0.38
NLRP3	0.38
NNMT	0.52
NOL9	0.43
NOTCH1	1.21
NOTCH2	0.06
NOTCH3	0.45
NOTCH4	1.01
NOV	0.76
NOXRED1	1.29
NPPB	0.72
NRCAM	1.05
NRP1	1.16
NRTN	0.69
NRXN1	0.71
NTF3	0.61
NTRK3	0.64
NUDCD3	0.67
NUP153	1.27
OAS1	0.42
OIT3	0.65
OLR1	0.68
OR4D5	1.08
OSBP	1.3
OSM	0.83
PAEP	1.03
PAGE5;PAGE2;PAGE2B	0.58
PAK3	0.83
PARK7	0.79
PCDH12	1.32
PCDH17	0.38
PCSK9	1.33
PDCD6IP	0.41
PDGFA	0.84
PDGFB	0.47
PDGFRB	0.88
PDK3	0.84
PDK4	0.26
PDPK1	0.12
PDZD2	0.86
PEBP1	1.45
PECAM1	1.45
PES1	0.81
PF4	1.24
PGC	0.57
PGF	1.35
PGLS	0.28
PGLYRP1	0.75
PGLYRP2	0.74
PGM1	1.11
PHC3	0.43
PI3	1.18
PIGF	0.71
PIK3CB	1.26
PIK3CG	0.93
PIM1	1.32
PLA2G10	0.7
PLAT	0.66
PLG	1.28
PLPP1	0.39
PON3	0.83
POSTN	0.86
PPBP	1.32
PPM1F	1.07
PRAP1;ZNF511-PRAP1	1.39
PRKCB	0.78
PRKCQ	1.2
PRL	0.74
PRND	0.11
PROC	1
PROK2	0.65
PROS1	0.7
PROZ	1
PRSS22	0.94
PSAP	1.12
PTK6	0.27
PTPN11	1.21
PTPRR	0.33
PTX3	0.41
QSOX1	1.54
RAB3GAP1	0.96
RAN	0.25
RARRES2	0.68
RASA1	0.87
RASD2	1.12
RASGRP2	0.69
RBP4	0.72
REC8	0.67
RELT	0.6
RET	1.13
RETN	0.93
RGN	0.55
RHOF	0.92
RNASE3	0.38
RNF40	0.46
RNH1	0.34
ROCK1	0.36
ROPN1L	0.41
RPN1	0.77
RPS3	1.16
RPSA	1.31
RSPO3	1.2
RXFP1	1.69
S100A12	1.27
S100A6	1.63
S100A9	1.66
SAA2;SAA1;SAA2-SAA4	0.99
SDAD1	1.04
SEC24C	1.23
SELE	1.27
SELL	1.02
SELP	0.21
SELPLG	0.75
SEMA6A	1.2
SERPINA1	1.59
SERPINA10	0.59
SERPINA3	1.32
SERPINA4	1.33
SERPINA5	1.05
SERPINA6	1.41
SERPIND1	1.34
SERPINE1	0.57
SERPINE2	0.34
SERPINF1	1.26
SERPINF2	1.36
SERPING1	0.98
SEZ6L2	0.81
SF3A3	0.91
SH2D1A	0.84
SHKBP1	0.71
SHROOM4	0.81
SIGLEC1	0.23
SIGLEC11	0.67
SIRT2	1.05
SLAMF1	0.75
SLC12A3	1.21
SLC22A2	0.59
SLC3A2	1.56
SLC45A3	0.45
SLFNL1	1.03
SLU7	0.23
SMIM21	0.42
SNCAIP	0.85
SNCG	0.65
SNX18	0.82
SOD3	0.79
SOHLH2;CCDC169-SOHLH2	1.29
SORL1	0.39
SPARCL1	1.15
SPINT1	0.98
SPINT2	0.93
SPOCK2	0.54
SPON1	0.59
SRC	0.66
SRFBP1	0.68
SSH1	0.51
ST13	1.4
STAMBP	0.65
STC1	0.34
STIP1	1.38
STN1	0.29
SULF1	0.99
SULT1A4;SULT1A3;SULT1A1;SULT1A2	1.18
SULT1C3	0.57
SYNCRIP	0.51
TBK1	1.19
TCN1	1.02
TEC	0.45
TEK	0.88
TF	0.15
TFF1	0.96
TFF3	0.58
TGFA	0.83
TGFB1	1.19
TGFBR2	1.51
TGFBR3	0.33
THBS1	0.79
THBS2	0.9
THBS4	0.98
THPO	1.16
TIMELESS	0.63
TIMP2	0.73
TIMP3	0.22
TIPIN	0.34
TKT	0.98
TLN1	1.15
TM9SF1;AL136295.1	1.33
TMC1	0.36
TMEM79	0.12
TMPRSS15	0.5
TNF	0.65
TNFRSF10D	0.53
TNFRSF11B	0.31
TNFRSF1B	1.09
TNFRSF6B	0.8
TNFRSF8	0.3
TNFRSF9	0.6
TNFSF13	0.6
TNFSF13B	0.88
TNFSF8	1.15
TNMD	0.97
TNNT3	0.59
TOLLIP	1.19
TP53	0.14
TP73	0.82
TPI1	1.1
TPP1	0.99
TRIM33	1.14
TSC1	0.26
TSKS	0.58
TSLP	0.12
TTLL5	0.99
UBAC1	1.1
UCHL3	1.05
ULBP3	1.06
USF1	0.54
USHBP1	1.08
USP26	0.42
VCAM1	0.7
VEGFA	0.4
VEGFC	1.26
VWF	1.28
WIF1	1.29
WISP3	0.99
WNK3	0.14
ZC3H8	0.66
ZCCHC3	1.08
ZNF577	0.68
ZNRF3	1.52
