# Supplementary material for: Facets of individual-specific health signatures determined from longitudinal plasma proteome profiling
Source: eBioMedicine. 2020 Jul 3;57:102854. doi: 10.1016/j.ebiom.2020.102854 (PMC7334812; doi:10.1016/j.ebiom.2020.102854)
Supplement: Supplementary file 3 [file mmc3.xlsx]

## Sheet: Table S6 Final PRM method detai
Peptide	Standard (PrEST)	Gene	Charge	m/z	Modified Sequence	RT (min)	Fragment ions
SASLHLPK	HPRR320021	SERPINA1	2	426.751	SASLHLPK	13.35	y7;y6;y5;y4;y3;y2;b3;b5;b6
SASLHLPK	HPRR320021	SERPINA1	2	430.758	SASLHLPK[+8]	13.35	y7;y6;y5;y4;y3;y2;b3;b5;b6
AAVYHHFISDGVRK	HPRR280090	C3	4	405.221	AAVYHHFISDGVR[+10]K[+8]	13.41	y11;y10;y9;y8;y7;y6;y5;y4;y6
AAVYHHFISDGVRK	HPRR280090	C3	4	400.715	AAVYHHFISDGVRK	13.41	y11;y10;y9;y8;y7;y6;y5;y4;y6
LIVHNGYCDGR	HPRR4190038	RBP4	3	435.212	LIVHNGYC[+57]DGR	13.5	y10;y9;y8;y7;y6;y5;y4;y3;y2;b2
LIVHNGYCDGR	HPRR4190038	RBP4	3	438.548	LIVHNGYC[+57]DGR[+10]	13.5	y10;y9;y8;y7;y6;y5;y4;y3;y2;b2
DDNPNLPR	HPRR2760276	ALB	2	470.728	DDNPNLPR	13.82	y6;y5;y4;y3;y2;b2;b3;b4;b5;b6
DDNPNLPR	HPRR2760276	ALB	2	475.732	DDNPNLPR[+10]	13.82	y6;y5;y4;y3;y2;b2;b3;b4;b5;b6
FTDSENVCQER	HPRR670086	AFM	2	692.794	FTDSENVC[+57]QER	13.82	y9;y8;y7;y6;y5;y4;b2;b3
FTDSENVCQER	HPRR670086	AFM	2	697.798	FTDSENVC[+57]QER[+10]	13.82	y9;y8;y7;y6;y5;y4;b2;b3
CHAGHLNGVYYQGGTYSK	HPRR4220446	FGG	3	671.307	C[+57]HAGHLNGVYYQGGTYSK	14.57	y9;y8;y7;y6;b2;b5;b8;b9;b9
CHAGHLNGVYYQGGTYSK	HPRR4220446	FGG	3	673.979	C[+57]HAGHLNGVYYQGGTYSK[+8]	14.57	y9;y8;y7;y6;b2;b5;b8;b9;b9
DPNGLPPEAQK	HPRR4190038	RBP4	2	583.296	DPNGLPPEAQK	14.66	y8;y6;y5;b4;b5
DPNGLPPEAQK	HPRR4190038	RBP4	2	587.303	DPNGLPPEAQK[+8]	14.66	y8;y6;y5;b4;b5
LVGGDNLCSGR	HPRR3720238	CD5L	2	574.28	LVGGDNLC[+57]SGR	15.01	y9;y8;y7;y5;y4;y3;y2;y10;y9;y7;b2
LVGGDNLCSGR	HPRR3720238	CD5L	2	579.284	LVGGDNLC[+57]SGR[+10]	15.01	y9;y8;y7;y5;y4;y3;y2;y10;y9;y7;b2
QTHQPPAPNSLIR	HPRR280083	C1QC	3	486.932	QTHQPPAPNSLIR	15.34	y9;y8;y6;y5;y4;b3;b4;b5;b7
QTHQPPAPNSLIR	HPRR280083	C1QC	3	490.268	QTHQPPAPNSLIR[+10]	15.34	y9;y8;y6;y5;y4;b3;b4;b5;b7
AAVYHHFISDGVR	HPRR280090	C3	3	491.253	AAVYHHFISDGVR	15.48	y11;y10;y9;y8;y7;y6;y5;y4;y3;b3
AAVYHHFISDGVR	HPRR280090	C3	3	494.589	AAVYHHFISDGVR[+10]	15.48	y11;y10;y9;y8;y7;y6;y5;y4;y3;b3
SSEDPNEDIVER	HPRR350060	IGJ	2	695.31	SSEDPNEDIVER	15.79	y10;y9;y8;y7;y6;y5;y4;y3;y2;b4
SSEDPNEDIVER	HPRR350060	IGJ	2	700.314	SSEDPNEDIVER[+10]	15.79	y10;y9;y8;y7;y6;y5;y4;y3;y2;b4
AAISGENAGLVR	HPRR3140086	ITIH1	2	579.317	AAISGENAGLVR	16.65	y10;y9;y8;y7;y6;y5;y4;b3;b4;b10
AAISGENAGLVR	HPRR3140086	ITIH1	2	584.321	AAISGENAGLVR[+10]	16.65	y10;y9;y8;y7;y6;y5;y4;b3;b4;b10
VEPYGENFNK	HPRR260124	APOA4	2	598.783	VEPYGENFNK	16.73	y8;y7;y6;y5;y4;y3;y2;b2
VEPYGENFNK	HPRR260124	APOA4	2	602.79	VEPYGENFNK[+8]	16.73	y8;y7;y6;y5;y4;y3;y2;b2
VTEPISAESGEQVER	HPRR350088	APOL1	2	815.9	VTEPISAESGEQVER	17.42	y13;y12;y11;y10;y9;y8;y7;y6;y4;b2
VTEPISAESGEQVER	HPRR350088	APOL1	2	820.904	VTEPISAESGEQVER[+10]	17.42	y13;y12;y11;y10;y9;y8;y7;y6;y4;b2
CTTPPPSSGPTYQCLK	HPRR2320064	PLG	2	897.413	C[+57]TTPPPSSGPTYQC[+57]LK	17.59	y14;y13;y12;y11;y10;y9;y8;y7;b2;b3
CTTPPPSSGPTYQCLK	HPRR2320064	PLG	2	901.421	C[+57]TTPPPSSGPTYQC[+57]LK[+8]	17.59	y14;y13;y12;y11;y10;y9;y8;y7;b2;b3
FSVVYAK	HPRR350074	AHSG	2	407.229	FSVVYAK	18.3	y6;y5;y4;y3;y2;y6;b2;b4;b4
FSVVYAK	HPRR350074	AHSG	2	411.236	FSVVYAK[+8]	18.3	y6;y5;y4;y3;y2;y6;b2;b4;b4
GQYCYELDEK	HPRR4030673	VTN	2	652.777	GQYC[+57]YELDEK	18.44	y8;y7;y6;y5;y4;y3;y2;b3;b4
GQYCYELDEK	HPRR4030673	VTN	2	656.784	GQYC[+57]YELDEK[+8]	18.44	y8;y7;y6;y5;y4;y3;y2;b3;b4
LLEVPEGR	HPRR280085	C1S	2	456.761	LLEVPEGR	18.71	y7;y6;y5;y4;y2;b2;b3
LLEVPEGR	HPRR280085	C1S	2	461.765	LLEVPEGR[+10]	18.71	y7;y6;y5;y4;y2;b2;b3
VEPGLGADNSVVR	HPRR232446	FLNA	2	656.846	VEPGLGADNSVVR	18.75	y11;y10;y9;y8;y7;y6;y5;y4
VEPGLGADNSVVR	HPRR232446	FLNA	2	661.851	VEPGLGADNSVVR[+10]	18.75	y11;y10;y9;y8;y7;y6;y5;y4
VQPYLDDFQKK	HPRR3450265	APOA1	3	466.253	VQPYLDDFQK[+8]K[+8]	18.94	y9;y8;y7;y6;y5;y4;y3;y7;b2
VQPYLDDFQKK	HPRR3450265	APOA1	3	460.91	VQPYLDDFQKK	18.94	y9;y8;y7;y6;y5;y4;y3;y7;b2
LAPLAEDVR	HPRR260124	APOA4	2	492.28	LAPLAEDVR	18.97	y7;y6;y5;y4;y2;b3
LAPLAEDVR	HPRR260124	APOA4	2	497.284	LAPLAEDVR[+10]	18.97	y7;y6;y5;y4;y2;b3
ICLDPDAPR	HPRR1510029	PPBP	2	528.761	IC[+57]LDPDAPR	19.21	y8;y7;y6;y5;y4;y3;b2;b3;b4
ICLDPDAPR	HPRR1510029	PPBP	2	533.765	IC[+57]LDPDAPR[+10]	19.21	y8;y7;y6;y5;y4;y3;b2;b3;b4
YYAGGCSPHYILNTR	HPRR2550054	C8B	3	591.279	YYAGGC[+57]SPHYILNTR	19.43	y13;y12;y11;y9;y8;y7;y6;y5;y4;b2
YYAGGCSPHYILNTR	HPRR2550054	C8B	3	594.615	YYAGGC[+57]SPHYILNTR[+10]	19.43	y13;y12;y11;y9;y8;y7;y6;y5;y4;b2
GIVEECCFR	HPRR380014	IGF2	2	585.258	GIVEEC[+57]C[+57]FR	19.46	y7;y6;y5;y4;y3;y2;b3
GIVEECCFR	HPRR380014	IGF2	2	590.262	GIVEEC[+57]C[+57]FR[+10]	19.46	y7;y6;y5;y4;y3;y2;b3
CPNPPVQENFDVNK	HPRR2760373	APOD	2	829.386	C[+57]PNPPVQENFDVNK	19.89	y12;y11;y10;y8;y7;y3;y2;b2;b3;b6
CPNPPVQENFDVNK	HPRR2760373	APOD	2	833.393	C[+57]PNPPVQENFDVNK[+8]	19.89	y12;y11;y10;y8;y7;y3;y2;b2;b3;b6
WRDSLEFR	HPRR320016	SERPINA3	3	376.862	WR[+10]DSLEFR[+10]	19.93	y7;y5;y4;y3;y2;y5;b2;b3;b4;b5
WRDSLEFR	HPRR320016	SERPINA3	3	370.189	WRDSLEFR	19.93	y7;y5;y4;y3;y2;y5;b2;b3;b4;b5
LLNENSYVPR	HPRR670072	TFRC	2	602.82	LLNENSYVPR	20.02	y8;y7;y6;y5;y4;y2
LLNENSYVPR	HPRR670072	TFRC	2	607.824	LLNENSYVPR[+10]	20.02	y8;y7;y6;y5;y4;y2
LVGGDNLCSGRLEVLHK	HPRR3720238	CD5L	4	472.007	LVGGDNLC[+57]SGR[+10]LEVLHK[+8]	20.09	y12;y11;y10;y9;y3;y2;b2;b5;b6
LVGGDNLCSGRLEVLHK	HPRR3720238	CD5L	4	467.502	LVGGDNLC[+57]SGRLEVLHK	20.09	y12;y11;y10;y9;y3;y2;b2;b5;b6
EDTPNSVWEPAK	HPRR280086	C1S	2	686.823	EDTPNSVWEPAK	20.32	y10;y9;y8;y7;y6;y5;y4;y3;y2;b2
EDTPNSVWEPAK	HPRR280086	C1S	2	690.83	EDTPNSVWEPAK[+8]	20.32	y10;y9;y8;y7;y6;y5;y4;y3;y2;b2
TVAACNLPIVR	HPRR350094	AMBP	2	607.34	TVAAC[+57]NLPIVR	21.53	y9;y8;y7;y6;y5;y4;y2;b2;b3;b4
TVAACNLPIVR	HPRR350094	AMBP	2	612.344	TVAAC[+57]NLPIVR[+10]	21.53	y9;y8;y7;y6;y5;y4;y2;b2;b3;b4
ALLAFQESK	HPRR4060158	C4BPB	2	503.782	ALLAFQESK	21.86	y7;y6;y5;y4;y3;y2;b3
ALLAFQESK	HPRR4060158	C4BPB	2	507.789	ALLAFQESK[+8]	21.86	y7;y6;y5;y4;y3;y2;b3
LCQDLGPGAFR	HPRR350052	SERPINF2	2	617.306	LC[+57]QDLGPGAFR	21.99	y10;y9;y8;y7;y6;y5;y2;y5;b3;b4
LCQDLGPGAFR	HPRR350052	SERPINF2	2	622.31	LC[+57]QDLGPGAFR[+10]	21.99	y10;y9;y8;y7;y6;y5;y2;y5;b3;b4
FTFEYSR	HPRR670086	AFM	2	475.224	FTFEYSR	22.02	y6;y5;y4;y3;y2;b2;b3
FTFEYSR	HPRR670086	AFM	2	480.228	FTFEYSR[+10]	22.02	y6;y5;y4;y3;y2;b2;b3
FVYHLSDLCK	HPRR350060	IGJ	3	427.881	FVYHLSDLC[+57]K	22.22	y9;y7;y6;y5;y4;y3;y2;y8;b2;b4
FVYHLSDLCK	HPRR350060	IGJ	3	430.553	FVYHLSDLC[+57]K[+8]	22.22	y9;y7;y6;y5;y4;y3;y2;y8;b2;b4
NIQSLEVIGK	HPRR1510029	PPBP	2	550.819	NIQSLEVIGK	22.39	y8;y7;y6;y5;y4;y3;y2;b2;b3
NIQSLEVIGK	HPRR1510029	PPBP	2	554.826	NIQSLEVIGK[+8]	22.39	y8;y7;y6;y5;y4;y3;y2;b2;b3
YNSQNQSNNQFVLYR	HPRR350146	KNG1	2	937.943	YNSQNQSNNQFVLYR	22.44	y11;y10;y9;y8;y7;y5;y4;y3;y2;b2
YNSQNQSNNQFVLYR	HPRR350146	KNG1	2	942.947	YNSQNQSNNQFVLYR[+10]	22.44	y11;y10;y9;y8;y7;y5;y4;y3;y2;b2
SWPAVGNCSSALR	HPRR4200150	HPX	2	702.838	SWPAVGNC[+57]SSALR	22.56	y11;y10;y9;y8;y6;y5
SWPAVGNCSSALR	HPRR4200150	HPX	2	707.842	SWPAVGNC[+57]SSALR[+10]	22.56	y11;y10;y9;y8;y6;y5
EHAVEGDCDFQLLK	HPRR350074	AHSG	3	554.259	EHAVEGDC[+57]DFQLLK	22.67	y7;y6;y5;y3;y2;b2;b3;b4;b5;b7
EHAVEGDCDFQLLK	HPRR350074	AHSG	3	556.931	EHAVEGDC[+57]DFQLLK[+8]	22.67	y7;y6;y5;y3;y2;b2;b3;b4;b5;b7
FNAVLTNPQGDYDTSTGK	HPRR280083	C1QC	2	964.455	FNAVLTNPQGDYDTSTGK	23.28	y14;y13;y12;y11;y9;y7;y5;b2;b3;b4
FNAVLTNPQGDYDTSTGK	HPRR280083	C1QC	2	968.462	FNAVLTNPQGDYDTSTGK[+8]	23.28	y14;y13;y12;y11;y9;y7;y5;b2;b3;b4
ALVQQMEQLR	HPRR260124	APOA4	2	608.329	ALVQQMEQLR	23.34	y8;y7;y6;y5;y4;y3;y2;b3;b4;b5
ALVQQMEQLR	HPRR260124	APOA4	2	613.333	ALVQQMEQLR[+10]	23.34	y8;y7;y6;y5;y4;y3;y2;b3;b4;b5
SGIECQLWR	HPRR3790031	F2	2	574.779	SGIEC[+57]QLWR	23.76	y7;y6;y5;y4;y3;y2;b3;b4;b5;b6
SGIECQLWR	HPRR3790031	F2	2	579.784	SGIEC[+57]QLWR[+10]	23.76	y7;y6;y5;y4;y3;y2;b3;b4;b5;b6
GSQTQSHPDLGTEGCWDQLSAPR	HPRR3280117	PGLYRP2	3	843.047	GSQTQSHPDLGTEGC[+57]WDQLSAPR	23.78	y10;y9;y8;y7;y6;y5;y4;y3;y2;b13
GSQTQSHPDLGTEGCWDQLSAPR	HPRR3280117	PGLYRP2	3	846.383	GSQTQSHPDLGTEGC[+57]WDQLSAPR[+10]	23.78	y10;y9;y8;y7;y6;y5;y4;y3;y2;b13
FQSVFTVTR	HPRR280083	C1QC	2	542.793	FQSVFTVTR	23.99	y7;y6;y5;y4;y2;b3
FQSVFTVTR	HPRR280083	C1QC	2	547.797	FQSVFTVTR[+10]	23.99	y7;y6;y5;y4;y2;b3
LSITGTYDLK	HPRR320021	SERPINA1	2	555.806	LSITGTYDLK	24	y9;y8;y7;y6;y5;y4;y3;y2;b2;b4
LSITGTYDLK	HPRR320021	SERPINA1	2	559.813	LSITGTYDLK[+8]	24	y9;y8;y7;y6;y5;y4;y3;y2;b2;b4
DFALQNPSAVPR	HPRR3140236	IGFALS	2	657.844	DFALQNPSAVPR	24.34	y10;y9;y8;y6;y4;b3;b4
DFALQNPSAVPR	HPRR3140236	IGFALS	2	662.848	DFALQNPSAVPR[+10]	24.34	y10;y9;y8;y6;y4;b3;b4
YPLYVLK	HPRR650017	CPB2	2	448.268	YPLYVLK	24.39	y6;y5;y4;y3;y2;b2;b3;b4
YPLYVLK	HPRR650017	CPB2	2	452.275	YPLYVLK[+8]	24.39	y6;y5;y4;y3;y2;b2;b3;b4
VNEPSILEMSR	HPRR350088	APOL1	2	637.824	VNEPSILEMSR	24.68	y8;y6;y5;y4;y3;b2;b3
VNEPSILEMSR	HPRR350088	APOL1	2	642.828	VNEPSILEMSR[+10]	24.68	y8;y6;y5;y4;y3;b2;b3
SVSLPSLDPASAK	HPRR3720311	APOB	2	636.346	SVSLPSLDPASAK	24.83	y11;y10;y9;y8;y7;y6;y5;y3;b3;b4
SVSLPSLDPASAK	HPRR3720311	APOB	2	640.353	SVSLPSLDPASAK[+8]	24.83	y11;y10;y9;y8;y7;y6;y5;y3;b3;b4
FLNVLSPR	HPRR350077	IGFBP3	2	473.279	FLNVLSPR	25.02	y6;y5;y4;y3;y2;b2;b3
FLNVLSPR	HPRR350077	IGFBP3	2	478.284	FLNVLSPR[+10]	25.02	y6;y5;y4;y3;y2;b2;b3
LCFFYNK	HPRR670085	AFM	2	496.239	LC[+57]FFYNK	25.05	y6;y5;y4;y3;y2
LCFFYNK	HPRR670085	AFM	2	500.246	LC[+57]FFYNK[+8]	25.05	y6;y5;y4;y3;y2
TFTLLDPK	HPRR3280117	PGLYRP2	2	467.766	TFTLLDPK	25.08	y6;y5;y4;y3;y2;b2;b3;b4
TFTLLDPK	HPRR3280117	PGLYRP2	2	471.773	TFTLLDPK[+8]	25.08	y6;y5;y4;y3;y2;b2;b3;b4
CFLAFTQTK	HPRR2760280	CLEC3B	2	558.281	C[+57]FLAFTQTK	25.17	y7;y5;y4;y3;y2;b2;b3
CFLAFTQTK	HPRR2760280	CLEC3B	2	562.288	C[+57]FLAFTQTK[+8]	25.17	y7;y5;y4;y3;y2;b2;b3
VLTPDAFVCR	HPRR350008	KLKB1	2	589.305	VLTPDAFVC[+57]R	25.41	y9;y8;y7;y6;y5;y4;y3;y2;b2;b3
VLTPDAFVCR	HPRR350008	KLKB1	2	594.309	VLTPDAFVC[+57]R[+10]	25.41	y9;y8;y7;y6;y5;y4;y3;y2;b2;b3
TNFDNDIALVR	HPRR280085	C1S	2	639.328	TNFDNDIALVR	25.49	y8;y7;y6;y5;y4;y3;y2;b3
TNFDNDIALVR	HPRR280085	C1S	2	644.332	TNFDNDIALVR[+10]	25.49	y8;y7;y6;y5;y4;y3;y2;b3
FEDGVLDPDYPR	HPRR4030673	VTN	2	711.83	FEDGVLDPDYPR	26.11	y10;y9;y7;y6;y5;y3;y2;b2;b3;b4
FEDGVLDPDYPR	HPRR4030673	VTN	2	716.835	FEDGVLDPDYPR[+10]	26.11	y10;y9;y7;y6;y5;y3;y2;b2;b3;b4
NLGTALAELR	HPRR1310071	TLN1	2	529.304	NLGTALAELR	26.21	y8;y7;y6;y5;y4;y3;y2
NLGTALAELR	HPRR1310071	TLN1	2	534.308	NLGTALAELR[+10]	26.21	y8;y7;y6;y5;y4;y3;y2
TSDQIHFFFAK	HPRR330198	SERPINC1	3	447.559	TSDQIHFFFAK	26.24	y10;y9;y8;y7;y6;y5;y4;y3;y2;y10
TSDQIHFFFAK	HPRR330198	SERPINC1	3	450.231	TSDQIHFFFAK[+8]	26.24	y10;y9;y8;y7;y6;y5;y4;y3;y2;y10
IEDANLIPPVPDDK	HPRR350065	THBS1	2	768.401	IEDANLIPPVPDDK	26.32	y7;b3;b5;b6;b8;b4
IEDANLIPPVPDDK	HPRR350065	THBS1	2	772.408	IEDANLIPPVPDDK[+8]	26.32	y7;b3;b5;b6;b8;b4
TATSEYQTFFNPR	HPRR3790030	F2	2	781.368	TATSEYQTFFNPR	26.35	y11;y10;y9;y8;y7;y6;y5;y4;y3;y2
TATSEYQTFFNPR	HPRR3790030	F2	2	786.372	TATSEYQTFFNPR[+10]	26.35	y11;y10;y9;y8;y7;y6;y5;y4;y3;y2
VFSNGADLSGVTEEAPLK	HPRR320021	SERPINA1	2	917.465	VFSNGADLSGVTEEAPLK	26.63	y16;y14;y12;y11;y10;y9;y7;y4;y3;b2
VFSNGADLSGVTEEAPLK	HPRR320021	SERPINA1	2	921.472	VFSNGADLSGVTEEAPLK[+8]	26.63	y16;y14;y12;y11;y10;y9;y7;y4;y3;b2
VLHGDLIDFVCK	HPRR350069	F13B	3	472.583	VLHGDLIDFVC[+57]K	26.87	y5;y4;y3;y2;b3;b5;b6;b8
VLHGDLIDFVCK	HPRR350069	F13B	3	475.255	VLHGDLIDFVC[+57]K[+8]	26.87	y5;y4;y3;y2;b3;b5;b6;b8
ALQDQLVLVAAK	HPRR350062	AGT	2	634.882	ALQDQLVLVAAK	27.05	y10;y9;y8;y7;y6;y5;y4;y3;y2;b3
ALQDQLVLVAAK	HPRR350062	AGT	2	638.889	ALQDQLVLVAAK[+8]	27.05	y10;y9;y8;y7;y6;y5;y4;y3;y2;b3
YYCFQGNQFLR	HPRR4200150	HPX	2	748.343	YYC[+57]FQGNQFLR	27.29	y10;y9;y8;y7;y6;y5;y3;y2;b2;b3
YYCFQGNQFLR	HPRR4200150	HPX	2	753.347	YYC[+57]FQGNQFLR[+10]	27.29	y10;y9;y8;y7;y6;y5;y3;y2;b2;b3
WELCDIPR	HPRR2320064	PLG	2	544.763	WELC[+57]DIPR	27.3	y7;y6;y5;y4;y3;b2;b3
WELCDIPR	HPRR2320064	PLG	2	549.767	WELC[+57]DIPR[+10]	27.3	y7;y6;y5;y4;y3;b2;b3
DPTFIPAPIQAK	HPRR350062	AGT	2	649.361	DPTFIPAPIQAK	27.55	y9;y8;y7;y6;y5;y3;y6;b2;b4;b5
DPTFIPAPIQAK	HPRR350062	AGT	2	653.368	DPTFIPAPIQAK[+8]	27.55	y9;y8;y7;y6;y5;y3;y6;b2;b4;b5
TPSAAYLWVGTGASEAEK	HPRR3760281	GSN	2	919.452	TPSAAYLWVGTGASEAEK	27.89	y14;y13;y12;y11;y10;y9;y7;y5;b5;b6
TPSAAYLWVGTGASEAEK	HPRR3760281	GSN	2	923.459	TPSAAYLWVGTGASEAEK[+8]	27.89	y14;y13;y12;y11;y10;y9;y7;y5;b5;b6
CYTAVVPLVYGGETK	HPRR350060	IGJ	2	828.919	C[+57]YTAVVPLVYGGETK	27.96	y13;y12;y11;y10;y9;y6;b2;b3;b4;b5
CYTAVVPLVYGGETK	HPRR350060	IGJ	2	832.926	C[+57]YTAVVPLVYGGETK[+8]	27.96	y13;y12;y11;y10;y9;y6;b2;b3;b4;b5
WELLQQVDTSTR	HPRR2350028	KRT1	2	738.378	WELLQQVDTSTR	28.44	y10;y9;y8;y7;y6;y5;y4;b2
WELLQQVDTSTR	HPRR2350028	KRT1	2	743.382	WELLQQVDTSTR[+10]	28.44	y10;y9;y8;y7;y6;y5;y4;b2
SCDLALLETYCATPAK	HPRR380014	IGF2	2	906.929	SC[+57]DLALLETYC[+57]ATPAK	29.14	y12;y10;y9;y8;y3;b2;b3;b4;b5
SCDLALLETYCATPAK	HPRR380014	IGF2	2	910.936	SC[+57]DLALLETYC[+57]ATPAK[+8]	29.14	y12;y10;y9;y8;y3;b2;b3;b4;b5
LSNNALSGLPQGVFGK	HPRR350053	CPN2	2	801.436	LSNNALSGLPQGVFGK	29.51	y12;y11;y10;y9;y8;y7;y5;y3;y2;b5
LSNNALSGLPQGVFGK	HPRR350053	CPN2	2	805.443	LSNNALSGLPQGVFGK[+8]	29.51	y12;y11;y10;y9;y8;y7;y5;y3;y2;b5
EVAFDLEIPK	HPRR3140086	ITIH1	2	580.814	EVAFDLEIPK	30.1	y8;y7;y6;y5;y4;y3;y2;y5;b2;b4
EVAFDLEIPK	HPRR3140086	ITIH1	2	584.821	EVAFDLEIPK[+8]	30.1	y8;y7;y6;y5;y4;y3;y2;y5;b2;b4
TFVLNFIK	HPRR330194	PROC	2	491.292	TFVLNFIK	31.19	y6;y5;y4;y3;y2;b2;b3
TFVLNFIK	HPRR330194	PROC	2	495.299	TFVLNFIK[+8]	31.19	y6;y5;y4;y3;y2;b2;b3
WSAGLTSSQVDLYIPK	HPRR140840	SERPINA6	2	882.962	WSAGLTSSQVDLYIPK	31.61	y15;y14;y13;y11;y10;y9;y3;y2;b2;b5
WSAGLTSSQVDLYIPK	HPRR140840	SERPINA6	2	886.969	WSAGLTSSQVDLYIPK[+8]	31.61	y15;y14;y13;y11;y10;y9;y3;y2;b2;b5
LREQLGPVTQEFWDNLEK	HPRR3450265	APOA1	3	740.719	LR[+10]EQLGPVTQEFWDNLEK[+8]	31.79	y10;y8;y7;y6;y5;y4;y17;b5;b8;b9
LREQLGPVTQEFWDNLEK	HPRR3450265	APOA1	3	734.711	LREQLGPVTQEFWDNLEK	31.79	y10;y8;y7;y6;y5;y4;y17;b5;b8;b9
SNALDIIFQTDLTGQKK	HPRR280086	C1S	3	636.685	SNALDIIFQTDLTGQK[+8]K[+8]	32.01	y13;y12;y11;y10;y9;y8;y7;y6;y3;b3
SNALDIIFQTDLTGQKK	HPRR280086	C1S	3	631.342	SNALDIIFQTDLTGQKK	32.01	y13;y12;y11;y10;y9;y8;y7;y6;y3;b3
ASTPNGYDNGIIWATWK	HPRR4220446	FGG	2	947.46	ASTPNGYDNGIIWATWK	32.24	y13;y12;y10;y9;y8;y6;y5;y3
ASTPNGYDNGIIWATWK	HPRR4220446	FGG	2	951.467	ASTPNGYDNGIIWATWK[+8]	32.24	y13;y12;y10;y9;y8;y6;y5;y3
SSLSVPYVIVPLK	HPRR280090	C3	2	701.421	SSLSVPYVIVPLK	32.45	y10;y9;y8;y6;y5;y4;y3;y2;b3;b4
SSLSVPYVIVPLK	HPRR280090	C3	2	705.428	SSLSVPYVIVPLK[+8]	32.45	y10;y9;y8;y6;y5;y4;y3;y2;b3;b4
QGETLNFLEIGYSR	HPRR4190255	ECM1	2	813.91	QGETLNFLEIGYSR	32.75	y11;y10;y9;y8;y7;y6;y5;y4;b3;b4
QGETLNFLEIGYSR	HPRR4190255	ECM1	2	818.914	QGETLNFLEIGYSR[+10]	32.75	y11;y10;y9;y8;y7;y6;y5;y4;b3;b4
GFLLLASLR	HPRR350065	THBS1	2	495.311	GFLLLASLR	33.59	y6;y5;y4;b3;b4
GFLLLASLR	HPRR350065	THBS1	2	500.315	GFLLLASLR[+10]	33.59	y6;y5;y4;b3;b4
AQPVQVAEGSEPDGFWEALGGK	HPRR3760281	GSN	2	1136.55	AQPVQVAEGSEPDGFWEALGGK	33.67	y15;y14;y13;y11;y9;y5;y4;y3;b2;b6
AQPVQVAEGSEPDGFWEALGGK	HPRR3760281	GSN	2	1140.55	AQPVQVAEGSEPDGFWEALGGK[+8]	33.67	y15;y14;y13;y11;y9;y5;y4;y3;b2;b6
ESLLNHFLYEVAR	HPRR670085	AFM	3	530.947	ESLLNHFLYEVAR	33.72	y10;y9;y8;y7;y6;y5;y4;y3;y2;y8
ESLLNHFLYEVAR	HPRR670085	AFM	3	534.283	ESLLNHFLYEVAR[+10]	33.72	y10;y9;y8;y7;y6;y5;y4;y3;y2;y8
ENQLEVLEVSWLHGLK	HPRR350016	LRG1	3	632.007	ENQLEVLEVSWLHGLK	36.42	y12;y11;y10;y9;y8;y7;y6;y5;y4;y3
ENQLEVLEVSWLHGLK	HPRR350016	LRG1	3	634.679	ENQLEVLEVSWLHGLK[+8]	36.42	y12;y11;y10;y9;y8;y7;y6;y5;y4;y3
IFSPFADLSELSATGR	HPRR140864	SERPINA10	2	855.939	IFSPFADLSELSATGR	36.96	y14;y13;y12;y11;y10;y9;y8;b2;b3
IFSPFADLSELSATGR	HPRR140864	SERPINA10	2	860.943	IFSPFADLSELSATGR[+10]	36.96	y14;y13;y12;y11;y10;y9;y8;b2;b3
ADLFYDVEALDLESPK	HPRR3730089	HRG	2	912.949	ADLFYDVEALDLESPK	37.08	y13;y12;y11;y10;y9;y8;y7;y6;y3;b3
ADLFYDVEALDLESPK	HPRR3730089	HRG	2	916.956	ADLFYDVEALDLESPK[+8]	37.08	y13;y12;y11;y10;y9;y8;y7;y6;y3;b3
EFNPLVIVGLSK	HPRR350051	F5	2	658.385	EFNPLVIVGLSK	37.18	y10;y9;y8;y7;y6;y5;y4;y2;b2;b3
EFNPLVIVGLSK	HPRR350051	F5	2	662.392	EFNPLVIVGLSK[+8]	37.18	y10;y9;y8;y7;y6;y5;y4;y2;b2;b3
AFIQLWAFDAVK	HPRR350094	AMBP	2	704.885	AFIQLWAFDAVK	37.58	y10;y9;y8;y7;y6;y5;y4;b2;b3;b4
AFIQLWAFDAVK	HPRR350094	AMBP	2	708.892	AFIQLWAFDAVK[+8]	37.58	y10;y9;y8;y7;y6;y5;y4;b2;b3;b4
DVWGIEGPIDAAFTR	HPRR4030673	VTN	2	823.912	DVWGIEGPIDAAFTR	37.97	y13;y12;y11;y10;y8;y6;y5;b3;b4
DVWGIEGPIDAAFTR	HPRR4030673	VTN	2	828.916	DVWGIEGPIDAAFTR[+10]	37.97	y13;y12;y11;y10;y8;y6;y5;b3;b4
