# Supplementary material for: Facets of individual-specific health signatures determined from longitudinal plasma proteome profiling
Source: eBioMedicine. 2020 Jul 3;57:102854. doi: 10.1016/j.ebiom.2020.102854 (PMC7334812; doi:10.1016/j.ebiom.2020.102854)
Supplement: Supplementary file 4 [file mmc4.xlsx]

## Sheet: linear mixed effects models
Clinical variable	Gene name	P-value
CRP	ADGRF5	2.29807e-06
Chol	ANGPTL3	2.54068e-07
ApoA1	ANGPTL3	1.23299e-05
Chol	APOB	5.42616e-27
LDL	APOB	1.3728e-25
TG	APOB	1.1969e-09
ApoB	APOB	3.90005e-25
ApoB/ApoA1	APOB	7.913e-12
Chol	APOE	8.71542e-14
LDL	APOE	3.72309e-08
TG	APOE	2.58547e-34
ApoB	APOE	7.22106e-10
ApoB/ApoA1	APOE	1.28619e-06
CRP	ARCN1	0.000901599
Bone	ATP5F1B	0.000889403
Hct	BLVRB	0.00013723
CRP	C1QA	3.02863e-08
Waist	C1R	0.000335925
CRP	C4B	3.45202e-09
GGT	C4BPA	6.41488e-05
CRP	C5	0.00041939
CRP	C6	1.35541e-08
TG	C8B	6.01342e-08
CRP	C8G	0.000731419
CRP	C9	1.2135e-22
Chol	CCDC84	6.0432e-12
LDL	CCDC84	1.95545e-09
TG	CCDC84	2.69692e-14
ApoB	CCDC84	3.77946e-12
ApoB/ApoA1	CCDC84	9.60814e-07
CRP	CCK	8.78165e-05
GGT	CCL16	5.98389e-06
CRP	CD14	0.000224435
CRP	CD6	1.16844e-05
TG	CD84	1.55112e-11
Chol	CKAP2	1.44071e-09
LDL	CKAP2	1.55399e-10
TG	CKAP2	1.29807e-17
ApoB	CKAP2	1.41249e-09
ApoA1	CNDP1	0.000459674
TG	COL4A3BP	5.97796e-06
CRP	CRP	3.46625e-160
CRP	CSF1	4.67978e-06
TG	CUL7	3.13552e-10
TG	CXCL1*	8.00643e-12
CRP	CYSLTR2	0.000204346
Chol	DAPK1	1.98615e-18
LDL	DAPK1	3.9654e-21
TG	DAPK1	5.20055e-48
ApoB	DAPK1	6.21455e-22
ApoB/ApoA1	DAPK1	4.68802e-10
TG	DDR2	5.04803e-21
TG	DHRS12	1.10139e-20
ApoB	DHRS12	0.000624567
CRP	DUS2	0.000356487
CRP	ERBB3	1.75336e-08
Neut	ERBB3	0.000140724
Waist	ERBB3	3.70092e-10
LDL	F2	2.91735e-05
Chol	F7	0.000252939
LDL	F7	0.00041939
ApoB	F7	2.77176e-06
ApoB/ApoA1	F7	9.06653e-07
Chol	FABP1	9.99736e-05
LDL	FABP1	1.12033e-05
TG	FABP1	8.2728e-18
ApoB	FABP1	1.77534e-06
ApoB/ApoA1	FABP1	0.000363805
Chol	FANCD2	4.00527e-05
LDL	FANCD2	9.34213e-05
TG	FANCD2	2.28667e-08
ApoB	FANCD2	1.58191e-06
Waist	FGG	0.000145596
CRP	FGL1	1.68976e-33
Chol	GAL	0.000116441
LDL	GAL	0.000657115
TG	GAL	2.52481e-16
ApoB	GAL	4.49166e-05
Chol	GATA3	7.54369e-09
LDL	GATA3	1.21412e-08
TG	GATA3	4.6919e-23
ApoB	GATA3	4.32012e-11
ApoB/ApoA1	GATA3	3.04073e-06
Chol	GDF9	7.74308e-05
LDL	GDF9	0.000980568
TG	GDF9	1.88355e-28
ApoB	GDF9	0.000148722
HDL	GH1*	0.000286382
TG	GH1*	1.44415e-15
Plt	GMDS	6.11295e-05
Waist	GPT	0.000269683
Smoking hours	HOXA9	3.50427e-05
NTproBNP	IGFBP2	5.20031e-06
TG	IL24	0.000127708
TG	IL27	1.01189e-06
BMI	INHBC	0.000580586
Smoking hours	KITLG	0.000373518
CRP	KRT77	0.000393122
CRP	LBP	2.86545e-32
BMI	LEP	1.2973e-12
Weight	LEP	1.3449e-11
Waist	LEP	1.68993e-12
Hip	LEP	3.47662e-10
Chol	LILRB4	2.06702e-05
LDL	LILRB4	2.21778e-06
TG	LILRB4	6.69169e-19
ApoB	LILRB4	5.17634e-08
ApoB/ApoA1	LILRB4	2.49226e-05
CRP	LINC01565	1.30592e-08
CRP	LRG1	4.94123e-27
TG	MAPK3	3.47662e-10
CRP	MMRN2	0.000484102
Chol	MTHFD1L	4.76205e-06
LDL	MTHFD1L	3.45851e-07
TG	MTHFD1L	5.88912e-17
ApoB	MTHFD1L	2.62263e-08
ApoB/ApoA1	MTHFD1L	6.16994e-06
CRP	MUC16	0.00067523
TG	NOTCH4	1.13167e-12
Chol	NUP153	1.4032e-10
LDL	NUP153	3.40545e-10
TG	NUP153	5.19594e-22
ApoB	NUP153	1.02995e-12
ApoB/ApoA1	NUP153	1.61662e-07
TG	OR4D5	3.72496e-05
TG	PAEP	7.34141e-08
TG	PCSK9	4.20509e-05
TG	PDCD6IP	0.000471798
CystC	PGLYRP2	6.7673e-06
CRP	PIK3CB	7.94934e-10
ApoB	PLAT	8.19034e-05
TG	ZNF511-PRAP1*	1.05847e-12
BMI	ZNF511-PRAP1*	2.98799e-09
Weight	ZNF511-PRAP1*	3.06829e-09
Waist	ZNF511-PRAP1*	3.53989e-10
Hip	ZNF511-PRAP1*	0.000155389
Plt	PROS1	0.000259155
CystC	RARRES2	4.82591e-06
CRP	RET	0.000448607
TG	RPN1	3.88492e-09
ApoB	RPN1	0.00090543
CRP	S100A9	2.02654e-14
WBC	S100A9	1.31828e-05
Neut	S100A9	5.66063e-12
CRP	SAA1*	1.97077e-43
CRP	SDAD1	0.000202562
HDL	SEC24C	1.21674e-05
TG	SEC24C	2.54587e-21
TG	SELPLG	0.000294682
CRP	SERPINA3	8.71542e-14
CRP	SERPINA4	1.70854e-05
CystC	SERPINF2	0.000304175
Waist	SERPINF2	0.000980568
TG	SIRT2	6.60365e-10
ApoB	SIRT2	0.000808555
Chol	SLC12A3	1.37134e-09
LDL	SLC12A3	1.2422e-10
TG	SLC12A3	4.13349e-15
ApoB	SLC12A3	1.05847e-12
ApoB/ApoA1	SLC12A3	5.4203e-08
CRP	SLFNL1	0.000155389
Chol	TBK1	5.87292e-10
LDL	TBK1	1.23558e-11
TG	TBK1	2.55805e-37
ApoB	TBK1	2.92518e-10
ApoB/ApoA1	TBK1	1.67626e-06
TG	TEK	1.67723e-07
Chol	TGFB1	0.000111029
TG	TGFB1	1.05847e-12
Plt	THBS1	3.61609e-05
BMI	THBS4	1.70496e-11
Weight	THBS4	1.0794e-10
Waist	THBS4	5.98389e-06
Hip	THBS4	0.000646332
TG	TKT	5.45431e-21
Chol	TNFRSF1B	9.52672e-16
LDL	TNFRSF1B	9.94923e-16
TG	TNFRSF1B	3.00589e-55
ApoB	TNFRSF1B	2.32563e-18
ApoB/ApoA1	TNFRSF1B	7.12346e-09
TG	TNFSF13B	0.000255298
CRP	VEGFC	0.00031603
TG	VWF	1.2422e-10
