# Supplementary material for: Facets of individual-specific health signatures determined from longitudinal plasma proteome profiling
Source: eBioMedicine. 2020 Jul 3;57:102854. doi: 10.1016/j.ebiom.2020.102854 (PMC7334812; doi:10.1016/j.ebiom.2020.102854)
Supplement: Supplementary file 5 [file mmc5.xlsx]

## Sheet: pathways
core pattern	p-value	q-value	pathway	source	external_id	members_input_overlap	members_input_overlap_geneids	size	effective_size
Black
	0.00903606407885	0.194255912824	TNF alpha Signaling Pathway	Wikipathways	WP231	TNFRSF1B; TBK1	29110; 7133	93	11
Blue
	1.51458419288e-07	5.35902395772e-05	Platelet degranulation	Reactome	R-HSA-114608	TIMP3; PSAP; SERPING1; AHSG; APOA1; SERPINA1; SERPINA3; SERPINA4; CLEC3B; APOH; PPBP; FGG; FGA; FGB; A1BG; IGF2; FERMT3; SERPINF2; CLU; HRG; FN1; CFD; RARRES2; PLG	3481; 2244; 350; 7123; 5345; 5267; 2335; 12; 3273; 2266; 5473; 5660; 2243; 83706; 7078; 335; 710; 5340; 5265; 197; 1675; 5919; 1191; 1	129	49
	2.49256928266e-07	5.35902395772e-05	Response to elevated platelet cytosolic Ca2+	Reactome	R-HSA-76005	TIMP3; RARRES2; SERPING1; AHSG; APOA1; SERPINA1; SERPINA3; SERPINA4; CLEC3B; APOH; PPBP; FGG; FGA; FGB; A1BG; IGF2; FERMT3; SERPINF2; CLU; HRG; FN1; CFD; PSAP; PLG	3481; 2244; 350; 7123; 5345; 5267; 5919; 12; 3273; 2266; 5473; 5660; 2243; 83706; 7078; 335; 710; 5340; 5265; 197; 1675; 2335; 1191; 1	134	50
	4.25929482489e-06	0.000610498924901	Regulation of Insulin-like Growth Factor (IGF) transport and uptake by Insulin-like Growth Factor Binding Proteins (IGFBPs)	Reactome	R-HSA-381426	IGF2; SERPINA1; F2; FGG; FN1; APOA1; SPARCL1; FGA; IL6; IGFBP3; IGFBP6; PLG; IGFBP4; C3; CP; PROC; FGF23; APOL1; AHSG	3489; 8542; 8404; 718; 5624; 1356; 2335; 3569; 3486; 2266; 8074; 2243; 3487; 2147; 335; 5265; 5340; 3481; 197	127	39
	6.16456614943e-06	0.000662690861064	Platelet activation, signaling and aggregation	Reactome	R-HSA-76002	TIMP3; RARRES2; SERPING1; AHSG; APOA1; SERPINA1; SERPINA3; SERPINA4; CLEC3B; APOH; PPBP; GP6; FGG; FGA; FGB; A1BG; IGF2; FERMT3; SERPINF2; CLU; HRG; F2; FN1; CFD; PSAP; PLG	3481; 2244; 350; 7123; 5267; 83706; 12; 5919; 2335; 2266; 51206; 5660; 2243; 7078; 3273; 2147; 5340; 710; 5265; 5473; 197; 1675; 5345; 1191; 1; 335	260	65
	1.56433861851e-05	0.00112110934326	Complement and Coagulation Cascades	Wikipathways	WP558	SERPINA1; F2; C1R; KLKB1; PROC; CFD; SERPINF2; PLG; F12; C9; SERPING1; C2; C3; CLU; C7; C6; FGB	730; 1191; 5624; 735; 1675; 718; 717; 3818; 710; 5345; 5265; 5340; 2161; 2147; 715; 2244; 729	59	35
	1.56433861851e-05	0.00112110934326	Dengue-2 Interactions with Complement and Coagulation Cascades	Wikipathways	WP3896	SERPINA1; F2; C1R; KLKB1; PROC; CFD; SERPINF2; PLG; F12; C9; SERPING1; C2; C3; CLU; C7; C6; FGB	730; 1191; 5624; 735; 1675; 718; 717; 3818; 710; 5345; 5265; 5340; 2161; 2147; 715; 2244; 729	60	35
	2.07135349792e-05	0.00127240286301	Complement and coagulation cascades - Homo sapiens (human)	KEGG	path:hsa04610	SERPINA1; F2; C2; KLKB1; PROC; CFD; SERPINF2; C6; PLG; F12; C9; SERPING1; C5; C1R; C3; CLU; FGG; C7; FGA; FGB	1675; 5265; 730; 1191; 2243; 2244; 715; 717; 718; 710; 727; 729; 2266; 5340; 735; 5345; 2147; 3818; 2161; 5624	79	46
	5.65058221298e-05	0.00303718793948	Post-translational protein phosphorylation	Reactome	R-HSA-8957275	SERPINA1; FGG; FN1; APOA1; SPARCL1; FGA; IL6; IGFBP3; AHSG; IGFBP4; C3; CP; PROC; FGF23; APOL1	8542; 8404; 718; 5624; 1356; 2335; 3569; 3486; 2266; 8074; 2243; 3487; 335; 5265; 197	110	31
	0.000114825071665	0.00548608675735	Human Complement System	Wikipathways	WP2806	CFP; KLKB1; CFD; APOA1; PLG; C9; SERPING1; C5; APCS; C3; C2; FGG; C7; FGA; FGB; C6	2244; 2243; 718; 717; 710; 2266; 3818; 335; 730; 735; 5340; 1675; 727; 729; 5199; 325	92	36
	0.000255094746003	0.0109690740781	Complement Activation	Wikipathways	WP545	CFD; C9; C5; C1R; C3; C2; C7; C6; CFP	5199; 730; 735; 1675; 718; 717; 715; 727; 729	22	15
	0.000354771306284	0.013868332882	alternative complement pathway	BioCarta	alternativepathway	CFD; C9; C5; C3; C7; C6; CFP	718; 5199; 730; 729; 735; 1675; 727	10	10
	0.000434438401635	0.0155673760586	Regulation of Complement cascade	Reactome	R-HSA-977606	F2; CLU; CPN2; C9; SERPING1; C2; C3; C1R; C7; C6; C5	735; 715; 718; 1370; 717; 1191; 727; 730; 729; 2147; 710	130	22
	0.000832411897236	0.0275336242932	classical complement pathway	BioCarta	classicpathway	C9; C1R; C3; C2; C7; C6; C5	718; 730; 717; 729; 735; 715; 727	14	11
	0.000912946509186	0.028040499925	Complement cascade	Reactome	R-HSA-166658	F2; CFD; CLU; CPN2; C9; SERPING1; C2; C3; C1R; C7; C6; C5	735; 715; 718; 1370; 717; 727; 730; 729; 2147; 710; 1191; 1675	141	27
	0.00114973983755	0.0329592086764	Hemostasis	Reactome	R-HSA-109582	TIMP3; RARRES2; SERPING1; AHSG; APOA1; SERPINA1; SERPINA3; SERPINA4; CLEC3B; APOH; PPBP; JAK2; GP6; FGG; FGA; FGB; A1BG; IGF2; KLKB1; FERMT3; SERPINF2; F12; CLU; HRG; F2; FN1; CFD; PSAP; PLG; ESAM; PROC	2244; 5624; 3818; 5267; 3717; 2335; 12; 2147; 90952; 7078; 710; 197; 1191; 1; 7123; 335; 3273; 2266; 5660; 5340; 5345; 350; 2161; 83706; 5919; 51206; 2243; 5265; 5473; 3481; 1675	668	107
	0.00168181078038	0.0451986647228	intrinsic prothrombin activation pathway	BioCarta	intrinsicpathway	F2; KLKB1; SERPING1; F12; FGG; PROC; FGA; FGB	2147; 710; 5624; 3818; 2266; 2244; 2243; 2161	23	15
	0.00253432470158	0.0641035071575	Scavenging of heme from plasma	Reactome	R-HSA-2168880	HP; HPX; AMBP; APOA1; APOL1	335; 259; 8542; 3263; 3240	12	7
	0.00314985328297	0.0752464950932	lectin induced complement pathway	BioCarta	lectinpathway	C9; C3; C2; C7; C6; C5	718; 730; 717; 729; 735; 727	12	10
	0.00547807893624	0.0757214013328	arrestins in gpcr desensitization	BioCarta	barrestinpathway	F2; AGT; CCR5	2147; 1234; 183	30	3
	0.00547807893624	0.0757214013328	activation of camp-dependent protein kinase pka	BioCarta	gspathway	F2; AGT; CCR5	2147; 1234; 183	31	3
	0.00547807893624	0.0757214013328	chrebp regulation by carbohydrates and camp	BioCarta	chrebppathway	F2; AGT; CCR5	2147; 1234; 183	42	3
	0.00547807893624	0.0757214013328	activation of csk by camp-dependent protein kinase inhibits signaling through the t cell receptor	BioCarta	cskpathway	F2; AGT; CCR5	2147; 1234; 183	45	3
	0.00580133471773	0.0757214013328	Terminal pathway of complement	Reactome	R-HSA-166665	CLU; C9; C7; C6; C5	730; 1191; 729; 735; 727	8	8
	0.00708947986514	0.0757214013328	Dengue-2 Interactions with Blood Clotting Cascade	Wikipathways	WP3897	F2; KLKB1; PLG; SERPINF2; F12; FGG; FGA; FGB	2244; 2266; 2243; 3818; 5345; 5340; 2147; 2161	22	18
	0.00708947986514	0.0757214013328	Blood Clotting Cascade	Wikipathways	WP272	F2; KLKB1; PLG; SERPINF2; F12; FGG; FGA; FGB	2244; 2266; 2243; 3818; 5345; 5340; 2147; 2161	23	18
	0.00862871782629	0.0757214013328	Bivalirudin Action Pathway	SMPDB	SMP00277	F2; KLKB1; PLG; F12; FGG; FGA; FGB	2147; 2161; 3818; 2243; 2244; 2266; 5340	20	15
	0.00862871782629	0.0757214013328	Argatroban Action Pathway	SMPDB	SMP00276	F2; KLKB1; PLG; F12; FGG; FGA; FGB	2147; 2161; 3818; 2243; 2244; 2266; 5340	20	15
	0.00862871782629	0.0757214013328	Ximelagatran Action Pathway	SMPDB	SMP00279	F2; KLKB1; PLG; F12; FGG; FGA; FGB	2147; 2161; 3818; 2243; 2244; 2266; 5340	20	15
	0.00862871782629	0.0757214013328	Lepirudin Action Pathway	SMPDB	SMP00278	F2; KLKB1; PLG; F12; FGG; FGA; FGB	2147; 2161; 3818; 2243; 2244; 2266; 5340	20	15
	0.00862871782629	0.0757214013328	Phenindione Action Pathway	SMPDB	SMP00655	F2; KLKB1; PLG; F12; FGG; FGA; FGB	2161; 3818; 2147; 2243; 2244; 2266; 5340	20	15
	0.00862871782629	0.0757214013328	Dicoumarol Action Pathway	SMPDB	SMP00656	F2; KLKB1; PLG; F12; FGG; FGA; FGB	2161; 3818; 2147; 2243; 2244; 2266; 5340	20	15
	0.00862871782629	0.0757214013328	Warfarin Action Pathway	SMPDB	SMP00268	F2; KLKB1; PLG; F12; FGG; FGA; FGB	2161; 3818; 2147; 2243; 2244; 2266; 5340	20	15
	0.00862871782629	0.0757214013328	Acenocoumarol Action Pathway	SMPDB	SMP00269	F2; KLKB1; PLG; F12; FGG; FGA; FGB	2161; 3818; 2147; 2243; 2244; 2266; 5340	20	15
	0.00862871782629	0.0757214013328	Coagulation	SMPDB	SMP00586	F2; KLKB1; PLG; F12; FGG; FGA; FGB	2161; 3818; 2147; 2243; 2244; 2266; 5340	20	15
	0.00862871782629	0.0757214013328	Phenprocoumon Action Pathway	SMPDB	SMP00271	F2; KLKB1; PLG; F12; FGG; FGA; FGB	2161; 3818; 2147; 2243; 2244; 2266; 5340	20	15
	0.00862871782629	0.0757214013328	Dicumarol Action Pathway	SMPDB	SMP00270	F2; KLKB1; PLG; F12; FGG; FGA; FGB	2161; 3818; 2147; 2243; 2244; 2266; 5340	20	15
	0.00862871782629	0.0757214013328	Ardeparin Action Pathway	SMPDB	SMP00275	F2; KLKB1; PLG; F12; FGG; FGA; FGB	2161; 3818; 2147; 2243; 2244; 2266; 5340	21	15
	0.00862871782629	0.0757214013328	Heparin Action Pathway	SMPDB	SMP00274	F2; KLKB1; PLG; F12; FGG; FGA; FGB	2161; 3818; 2147; 2243; 2244; 2266; 5340	21	15
	0.00862871782629	0.0757214013328	Fondaparinux Action Pathway	SMPDB	SMP00273	F2; KLKB1; PLG; F12; FGG; FGA; FGB	2161; 3818; 2147; 2243; 2244; 2266; 5340	21	15
	0.00862871782629	0.0757214013328	Enoxaparin Action Pathway	SMPDB	SMP00272	F2; KLKB1; PLG; F12; FGG; FGA; FGB	2161; 3818; 2147; 2243; 2244; 2266; 5340	21	15
	0.00862871782629	0.0757214013328	Aminocaproic Acid Action Pathway	SMPDB	SMP00286	F2; KLKB1; PLG; F12; FGG; FGA; FGB	5340; 2161; 3818; 2147; 2243; 2244; 2266	20	15
	0.00862871782629	0.0757214013328	Tranexamic Acid Action Pathway	SMPDB	SMP00287	F2; KLKB1; PLG; F12; FGG; FGA; FGB	5340; 2161; 3818; 2147; 2243; 2244; 2266	20	15
	0.00862871782629	0.0757214013328	Urokinase Action Pathway	SMPDB	SMP00284	F2; KLKB1; PLG; F12; FGG; FGA; FGB	5340; 2161; 3818; 2147; 2243; 2244; 2266	20	15
	0.00862871782629	0.0757214013328	Reteplase Action Pathway	SMPDB	SMP00285	F2; KLKB1; PLG; F12; FGG; FGA; FGB	5340; 2161; 3818; 2147; 2243; 2244; 2266	20	15
	0.00862871782629	0.0757214013328	Streptokinase Action Pathway	SMPDB	SMP00282	F2; KLKB1; PLG; F12; FGG; FGA; FGB	5340; 2161; 3818; 2147; 2243; 2244; 2266	20	15
	0.00862871782629	0.0757214013328	Tenecteplase Action Pathway	SMPDB	SMP00283	F2; KLKB1; PLG; F12; FGG; FGA; FGB	5340; 2161; 3818; 2147; 2243; 2244; 2266	20	15
	0.00862871782629	0.0757214013328	Alteplase Action Pathway	SMPDB	SMP00280	F2; KLKB1; PLG; F12; FGG; FGA; FGB	5340; 2161; 3818; 2147; 2243; 2244; 2266	20	15
	0.00862871782629	0.0757214013328	Anistreplase Action Pathway	SMPDB	SMP00281	F2; KLKB1; PLG; F12; FGG; FGA; FGB	5340; 2161; 3818; 2147; 2243; 2244; 2266	20	15
	0.00862871782629	0.0757214013328	Aprotinin Action Pathway	SMPDB	SMP00288	F2; KLKB1; PLG; F12; FGG; FGA; FGB	5340; 2161; 3818; 2147; 2243; 2244; 2266	20	15
Green
	5.02388638252e-05	0.00385616210993	miR-targeted genes in muscle cell - TarBase	Wikipathways	WP2005	CTSC; PGM1; ARCN1; FSTL1; COL1A2; IGF2R; NOTCH1	1278; 11167; 372; 1075; 3482; 5236; 4851	400	25
	9.0733226116e-05	0.00385616210993	miR-targeted genes in epithelium - TarBase	Wikipathways	WP2002	CTSC; NOTCH1; ARCN1; PGM1; FSTL1; IGF2R	1075; 3482; 372; 5236; 11167; 4851	333	19
	0.00252783660067	0.0691684703292	miR-targeted genes in lymphocytes - TarBase	Wikipathways	WP2004	IGF2R; CTSC; PGM1; ARCN1; NOTCH1	372; 1075; 3482; 5236; 4851	489	23
	0.00325498683902	0.0691684703292	Vesicle-mediated transport	Reactome	R-HSA-5653656	CD163; CTSC; ARCN1; COL1A2; CD36; IGF2R	948; 1278; 1075; 9332; 3482; 372	620	35
Orange
	0.00608019454615	0.515076132806	superpathway of conversion of glucose to acetyl CoA and entry into the TCA cycle	HumanCyc	PWY66-407	ACO1; TPI1; HK1; GPI; BPGM	3098; 669; 48; 7167; 2821	48	8
	0.00608019454615	0.515076132806	Glycolysis	Reactome	R-HSA-70171	TPI1; HK1; GPI; BPGM; GCKR	3098; 2821; 2646; 669; 7167	71	8
Pink
	0.000955217786176	0.0267460980129	Influenza Infection	Reactome	R-HSA-168254	NUP153; TGFB1	7040; 9972	63	3
	0.00228217230889	0.0319504123245	Gene expression (Transcription)	Reactome	R-HSA-74160	NUP153; TGFB1; NOTCH4; FANCD2; GATA3	7040; 9972; 4855; 2177; 2625	1373	57
	0.00846011251449	0.059495239618	Infectious disease	Reactome	R-HSA-5663205	NUP153; TGFB1	9972; 7040	253	8
Purple
	0.000986018796959	0.0695751638004	KitReceptor	NetPath	Pathway_KitReceptor	ABL1; TEC; RASA1; PRKCB	5921; 25; 7006; 5579	70	12
	0.00171119344774	0.0695751638004	Lissencephaly gene (LIS1) in neuronal migration and development	PID	lis1pathway	ABL1; LRP8	25; 7804	31	2
	0.00171119344774	0.0695751638004	Depolymerisation of the Nuclear Lamina	Reactome	R-HSA-4419969	CCNB1; PRKCB	891; 5579	11	2
	0.00171119344774	0.0695751638004	Interaction between L1 and Ankyrins	Reactome	R-HSA-445095	NRCAM; ANK2	4897; 287	29	2
	0.00188040983244	0.0695751638004	BCR	NetPath	Pathway_BCR	TEC; RASA1; PRKCB; PIK3CG	7006; 5921; 5579; 5294	129	14
	0.00409458001014	0.0840855969386	PDGFR-beta signaling pathway	PID	pdgfrbpathway	ABL1; LRP1; RASA1; PIK3CG	4035; 5921; 25; 5294	127	17
	0.0047378342716	0.0840855969386	Cholinergic synapse - Homo sapiens (human)	KEGG	path:hsa04725	PRKCB; CHAT; PIK3CG	1103; 5294; 5579	112	9
	0.0049996841423	0.0840855969386	lissencephaly gene (lis1) in neuronal migration and development	BioCarta	lis1pathway	ABL1; LRP8	25; 7804	20	3
	0.0049996841423	0.0840855969386	Hedgehog	NetPath	Pathway_Hedgehog	CCNB1; GLI1	891; 2735	25	3
	0.0049996841423	0.0840855969386	Nuclear Envelope Breakdown	Reactome	R-HSA-2980766	CCNB1; PRKCB	891; 5579	51	3
	0.0049996841423	0.0840855969386	egf signaling pathway	BioCarta	egfpathway	PRKCB; RASA1	5921; 5579	20	3
	0.00628876273426	0.0936133171063	Human immunodeficiency virus 1 infection - Homo sapiens (human)	KEGG	path:hsa05170	BCL2L1; CCNB1; PRKCB; MAPK11	598; 891; 5579; 5600	212	19
	0.00657823309396	0.0936133171063	CD40/CD40L signaling	PID	cd40_pathway	BCL2L1; MAPK11; PIK3CG	5294; 598; 5600	34	10
	0.00879123247028	0.10175502199	B Cell Receptor Signaling Pathway	Wikipathways	WP23	TEC; PRKCB; PIK3CG	5579; 7006; 5294	98	11
	0.00973913115428	0.10175502199	Mitotic Prophase	Reactome	R-HSA-68875	CCNB1; PRKCB	5579; 891	144	4
	0.00973913115428	0.10175502199	Regulation of Ras family activation	PID	ras_pathway	PRKCB; RASA1	5921; 5579	34	4
Red
			None
Turquoise
	0.000448609493676	0.130096753166	Sphingolipid de novo biosynthesis	Reactome	R-HSA-1660661	PLPP1; OSBP; COL4A3BP	8611; 10087; 5007	45	3
	0.00400469350047	0.424711346581	Endogenous TLR signaling	PID	toll_endogenous_pathway	MYD88; S100A9; SAA2	4615; 6289; 6280	26	5
	0.00597211388456	0.424711346581	Sphingolipid pathway	Wikipathways	WP1422	PLPP1; COL4A3BP	10087; 8611	26	2
	0.00720289459985	0.424711346581	Neuroactive ligand-receptor interaction - Homo sapiens (human)	KEGG	path:hsa04080	LEP; F2R; CYSLTR2; GH2	2149; 2689; 57105; 3952	277	11
Yellow
	0.00112770355885	0.0139083438924	RHO GTPases activate PAKs	Reactome	R-HSA-5627123	FLNA; CTTN	2017; 2316	21	3
	0.00112770355885	0.0139083438924	RUNX1 regulates genes involved in megakaryocyte differentiation and platelet function	Wikipathways	WP4132	PF4; THBS1	5196; 7057	9	3
	0.00112770355885	0.0139083438924	RUNX1 regulates genes involved in megakaryocyte differentiation and platelet function	Reactome	R-HSA-8936459	PF4; THBS1	7057; 5196	94	3
	0.00544671910969	0.0503821517646	EGF-Ncore	Signalink	None	PEBP1; FLNA	5037; 2316	57	6
	0.00740721462176	0.0548133882011	EGFR1	NetPath	Pathway_EGFR1	PEBP1; STIP1; CTTN; CALD1	5037; 800; 2017; 10963	457	42
	0.00993549414866	0.0612688805834	Platelet-mediated interactions with vascular and circulating cells	Wikipathways	WP4462	PF4; CCL5	5196; 6352	12	8
Proteins with no core pattern assignment
	0.00114071367089	0.46839900671	Cytokine Signaling in Immune system	Reactome	R-HSA-1280215	TNFSF13; CD40LG; IL1RL1; IL12A; MAPK14; LIFR; IL27; IL1A; S100A12; MAPKAPK2; TNFSF13B; IL12RB1; PRL; CSF1R; OAS1; MAPK3; OSM; MAPK9; TNFRSF6B; CTF1; CD27; CAMK2B; IL6R; TNF; FLT3LG; VCAM1; HGF; IL2RA; IL10; PTPN11; IL13; CSF1; IL16; IL7; IL4; IL5; IL15RA; IL24	959; 3601; 2323; 9173; 1435; 5617; 9261; 3603; 816; 3559; 3592; 5595; 1432; 1436; 6283; 5601; 3594; 11009; 3565; 3977; 10673; 939; 3574; 4938; 3567; 3552; 3082; 1489; 7124; 7412; 3570; 8741; 5781; 3596; 5008; 3586; 8771; 246778	458	64
	0.00174886174498	0.46839900671	Asthma - Homo sapiens (human)	KEGG	path:hsa05310	RNASE3; CD40LG; IL10; IL13; IL4; IL5; TNF	3586; 3596; 6037; 959; 3565; 3567; 7124	31	7
	0.00200588362849	0.46839900671	HIF-1 signaling pathway - Homo sapiens (human)	KEGG	path:hsa04066	ERBB2; IL6R; ANGPT1; MAPK3; HK2; GAPDH; CAMK2B; SERPINE1; AKT1; TEK; VEGFA; TF; ANGPT2; FLT1; EGF; BCL2	2064; 3099; 2597; 596; 207; 7422; 2321; 284; 285; 816; 7010; 7018; 1950; 5054; 5595; 3570	100	22
	0.00204621738493	0.46839900671	RAC1-PAK1-p38-MMP2 Pathway	Wikipathways	WP3303	ERBB2; SRC; TEK; TP53; MAPK3; MAPK9; PTPN11; MAPK14; AKT1; MAPK12; ANGPT2; ANGPT1	7010; 7157; 5781; 285; 284; 207; 1432; 6714; 5595; 6300; 5601; 2064	68	15
	0.00205346177442	0.46839900671	Signaling by Interleukins	Reactome	R-HSA-449147	IL1RL1; IL12A; MAPK14; IL24; IL27; IL1A; S100A12; MAPKAPK2; IL12RB1; CSF1R; MAPK3; OSM; MAPK9; CTF1; IL6R; FLT3LG; HGF; IL2RA; IL10; PTPN11; IL13; CSF1; IL16; IL7; IL4; IL5; IL15RA; LIFR	9261; 2323; 3574; 3601; 3567; 5601; 3570; 3552; 3082; 9173; 11009; 1435; 3594; 5781; 3596; 5008; 3603; 1489; 3565; 3977; 3559; 3592; 5595; 6283; 3586; 1432; 1436; 246778	254	45
	0.00292638515363	0.46839900671	JAK-STAT-Core	Signalink	None	IL20; IL10; PRL; IL13; CSF1; IL12A; IL6R; MAPK14; IL12RB1; IL4; IL5; OSM; IL24; IL27; TSLP; IL1A; IL15RA; MAPK3; IL7; LIFR	3586; 3592; 3594; 3596; 3601; 11009; 3977; 5008; 1432; 1435; 5617; 50604; 5595; 3552; 85480; 3565; 3567; 3570; 3574; 246778	104	30
	0.00300015376596	0.46839900671	Fc epsilon RI signaling pathway - Homo sapiens (human)	KEGG	path:hsa04664	IL5; AKT1; IL13; MAPK14; MAPK3; IL4; TNF; MAPK12; PDPK1; MAPK9	3596; 1432; 6300; 5595; 5170; 5601; 207; 7124; 3565; 3567	68	12
	0.00300015376596	0.46839900671	Integrin-mediated Cell Adhesion	Wikipathways	WP185	SRC; ITGB3; ITGA3; ITGA6; TLN1; AKT1; ITGAM; MAPK12; PDPK1; PAK3	5170; 3655; 5063; 6714; 3675; 6300; 7094; 3690; 3684; 207	101	12
	0.00436186694043	0.51476779809	Fc Epsilon Receptor I Signaling in Mast Cells	SMPDB	SMP00358	IL13; MAPK14; AKT1; IL4; IL5; TNF	207; 1432; 3565; 3596; 3567; 7124	42	6
	0.00436186694043	0.51476779809	Ceramide signaling pathway	PID	ceramide_pathway	PDGFA; MAPK3; AKT1; TNF; EGF; BCL2	596; 207; 1950; 5595; 7124; 5154	48	6
	0.00453358348998	0.51476779809	Hematopoietic cell lineage - Homo sapiens (human)	KEGG	path:hsa04640	CD38; IL2RA; ITGB3; IL5; ITGA3; CSF1R; CSF1; ITGA6; IL6R; IL7; CD14; TNF; FLT3LG; ITGAM; IL4; IL1A; KITLG	3655; 3675; 3684; 3690; 4254; 2323; 1435; 1436; 952; 929; 7124; 3552; 3559; 3565; 3567; 3570; 3574	97	25
	0.00708852494552	0.590723307655	JAK STAT pathway and regulation	INOH	None	PDGFRB; CD40LG; IL12A; MAPK14; AKT1; LIFR; MAPK12; IL1A; MAPKAPK5; MAPKAPK2; FLT1; IL12RB1; MAPK3; MAPK9; SRC; IL17A; CAMK2B; IL6R; TNF; KITLG; IL2RA; IL10; PTPN11; IL13; IL16; IL7; IL4; IL5; BMPR2; PDPK1; IL15RA	207; 4254; 3601; 9261; 1432; 5159; 3592; 3574; 3567; 6714; 8550; 3552; 5601; 3570; 659; 3594; 6300; 2321; 5781; 3596; 3559; 816; 3565; 5170; 7124; 3605; 5595; 3977; 959; 3586; 3603	310	54
	0.00870462001665	0.590723307655	Fluid shear stress and atherosclerosis - Homo sapiens (human)	KEGG	path:hsa05418	CCL2; PDGFA; PDGFB; TP53; SRC; VEGFA; ITGB3; PLAT; MAPK14; AKT1; GSTP1; TNF; BMPR2; VCAM1; MAPK12; MMP9; IL1A; MAPK9; BCL2	5154; 5155; 6714; 596; 3690; 659; 6300; 6347; 207; 4318; 7412; 3552; 5327; 2950; 1432; 7157; 7124; 5601; 7422	139	30

## Sheet: go_terms
core pattern	p-value	q-value	term_goid	term_category	term_level	term_name	members_input_overlap	members_input_overlap_geneids	size	effective_size
Black
	0.00170945095976	0.0222228624769	GO:0000149	m	3	SNARE binding	1612; 9632	SEC24C; DAPK1	106	5
	0.00184623057632	0.0578650056758	GO:1901360	b	3	organic cyclic compound metabolic process	338; 2661; 4921; 7086; 7133; 51083; 26586; 29110	GDF9; TNFRSF1B; TBK1; DDR2; TKT; GAL; CKAP2; APOB	6220	222
	0.00280341966675	0.0578650056758	GO:0034641	b	3	cellular nitrogen compound metabolic process	1612; 2661; 4921; 7086; 7133; 51083; 26586; 29110	GDF9; TNFRSF1B; TBK1; DDR2; TKT; GAL; CKAP2; DAPK1	6494	235
	0.00298231329475	0.0578650056758	GO:0044249	b	3	cellular biosynthetic process	338; 1612; 2661; 4921; 7086; 51083; 26586; 29110	GDF9; APOB; TBK1; DDR2; TKT; GAL; CKAP2; DAPK1	6026	237
	0.00317068524251	0.0578650056758	GO:1901576	b	3	organic substance biosynthetic process	338; 1612; 2661; 4921; 7086; 51083; 26586; 29110	GDF9; APOB; TBK1; DDR2; TKT; GAL; CKAP2; DAPK1	6112	239
	0.00414649333406	0.199031680035	GO:0009058	b	2	biosynthetic process	338; 1612; 2661; 4921; 7086; 51083; 26586; 29110	GDF9; APOB; TBK1; DDR2; TKT; GAL; CKAP2; DAPK1	6185	248
	0.0058609676694	0.0724725033768	GO:0006139	b	3	nucleobase-containing compound metabolic process	2661; 4921; 7086; 7133; 51083; 26586; 29110	GDF9; TNFRSF1B; TBK1; DDR2; TKT; GAL; CKAP2	5810	197
	0.00726412397748	0.0724725033768	GO:0046483	b	3	heterocycle metabolic process	2661; 4921; 7086; 7133; 51083; 26586; 29110	GDF9; TNFRSF1B; TBK1; DDR2; TKT; GAL; CKAP2	5967	204
	0.00741012871238	0.0724725033768	GO:0032409	b	3	regulation of transporter activity	1612; 51083	GAL; DAPK1	252	10
	0.00794219215088	0.0724725033768	GO:0006725	b	3	cellular aromatic compound metabolic process	2661; 4921; 7086; 7133; 51083; 26586; 29110	GDF9; TNFRSF1B; TBK1; DDR2; TKT; GAL; CKAP2	6015	207
	0.00898931117237	0.0751458022204	GO:0030662	c	3	coated vesicle membrane	338; 9632	APOB; SEC24C	177	11
Blue
	2.49699663051e-16	1.44825804569e-14	GO:0072562	c	2	blood microparticle	1; 12; 173; 183; 197; 259; 325; 335; 337; 710; 715; 718; 735; 922; 1191; 1356; 1370; 2022; 2147; 2243; 2244; 2266; 2335; 2638; 2934; 3240; 3263; 3273; 3312; 5340; 5345; 8542	HP; HSPA8; SERPING1; AHSG; APOA4; AGT; APOA1; GSN; SERPINA3; AMBP; C9; C3; APCS; FGG; FGA; FGB; A1BG; AFM; SERPINF2; HPX; ENG; GC; C1R; CLU; HRG; CP; F2; FN1; PLG; APOL1; CPN2; CD5L	148	45
	1.12456298223e-07	3.26123264847e-06	GO:0031012	c	2	extracellular matrix	1; 12; 197; 259; 283; 325; 335; 337; 350; 710; 1191; 1370; 2147; 2192; 2202; 2243; 2244; 2266; 2335; 3263; 3273; 4323; 4982; 5176; 5199; 5265; 5340; 5345; 5660; 7077; 7078; 7123; 8404; 8838; 9806; 10321; 5919; 81578; 284217	MMP14; TIMP3; TIMP2; RARRES2; SPARCL1; SERPING1; AHSG; APOA4; FBLN1; APOA1; SERPINA1; SERPINA3; CLEC3B; WISP3; AMBP; APOH; CRISP3; APCS; FGG; FGA; FGB; A1BG; LAMA1; HPX; EFEMP1; SERPINF1; TNFRSF11B; SERPINF2; CLU; HRG; F2; ANG; FN1; PSAP; PLG; SPOCK2; COL21A1; CPN2; CFP	504	104
	2.75542471449e-07	1.48792934582e-05	GO:0062023	c	3	collagen-containing extracellular matrix	1; 12; 197; 259; 283; 325; 335; 337; 350; 710; 1191; 2147; 2192; 2202; 2243; 2244; 2266; 2335; 3263; 3273; 5176; 5199; 5265; 5340; 5345; 5660; 7077; 7078; 7123; 8404; 81578; 284217	TIMP3; TIMP2; SPARCL1; SERPING1; AHSG; APOA4; FBLN1; APOA1; SERPINA1; SERPINA3; CLEC3B; AMBP; APOH; APCS; FGG; FGA; FGB; A1BG; LAMA1; HPX; EFEMP1; SERPINF1; SERPINF2; CLU; HRG; F2; ANG; FN1; PSAP; PLG; COL21A1; CFP	374	79
	1.51729410359e-06	4.0966940797e-05	GO:0031983	c	3	vesicle lumen	1; 12; 197; 335; 350; 710; 718; 1191; 1675; 2243; 2244; 2266; 2335; 2896; 2934; 3240; 3263; 3273; 3312; 3481; 5199; 5265; 5267; 5340; 5345; 5473; 7077; 7078; 7123; 10321; 5919; 83706	TIMP3; TIMP2; HP; HSPA8; SERPING1; AHSG; APOA1; GSN; SERPINA1; SERPINA3; SERPINA4; CLEC3B; APOH; PPBP; CRISP3; C3; FGG; FGA; FGB; A1BG; IGF2; HPX; FERMT3; SERPINF2; GRN; CLU; HRG; FN1; CFD; RARRES2; PLG; CFP	340	84
	1.89536435908e-06	0.000208490079498	GO:0072376	b	2	protein activation cascade	325; 350; 710; 715; 717; 718; 727; 729; 730; 735; 1191; 1370; 1675; 2147; 2161; 2192; 2243; 2244; 2266; 3818; 5199	FGA; CLU; F2; C1R; KLKB1; CFD; APOH; CPN2; F12; C9; SERPING1; FGB; C2; C3; APCS; FBLN1; FGG; C7; C6; C5; CFP	216	44
	8.1061697646e-06	0.000156719282116	GO:0005615	c	2	extracellular space	1; 12; 173; 183; 197; 259; 283; 325; 335; 337; 350; 506; 685; 710; 715; 717; 718; 727; 729; 730; 735; 760; 922; 1191; 1356; 1370; 1514; 1675; 2022; 2147; 2161; 2192; 2202; 2243; 2244; 2250; 2266; 2335; 2638; 2878; 2896; 2934; 3026; 3083; 3240; 3263; 3273; 3312; 3385; 3481; 3486; 3487; 3489; 3569; 3576; 3818; 4323; 4908; 4982; 5176; 5199; 5265; 5267; 5340; 5345; 5473; 5624; 5660; 5901; 6050; 6359;…	TIMP3; TIMP2; LYVE1; MIA; HSPA8; FBLN1; AGT; GSN; RAN; GP6; FGG; FGA; FGB; A1BG; CTSL; GC; HRG; FN1; CXCL8; HGFAC; MMP14; HP; RNH1; HABP2; APOA4; APOA1; IL6; WISP3; APOH; CCL23; IGF2; AFM; ENG; EFEMP1; IGFBP3; IGFBP6; IGFBP4; GRN; FGF5; ANG; PSAP; ATP5F1B; GPX3; SPOCK2; PROC; FGF23; FGF21; F12; SERPING1; C9; PPBP; ICAM3; C3; C2; C7; C6; C5; LAMA1; NTF3; FERMT3; SERPINF1; SERPINF2; CLU; CP; F2; CC…	3347	396
	4.0760587754e-05	0.00134509939588	GO:0030234	m	2	enzyme regulator activity	12; 183; 197; 259; 335; 337; 350; 710; 718; 727; 1370; 2072; 2147; 2192; 2335; 3273; 3481; 3486; 5176; 5265; 5267; 5345; 5660; 6050; 7077; 7078; 9806; 9994; 54920	TIMP3; TIMP2; CASP8AP2; ERCC4; SERPING1; AHSG; APOA4; FBLN1; AGT; APOA1; SERPINA1; SERPINA3; SERPINA4; AMBP; APOH; C3; C5; IGF2; IGFBP3; SERPINF1; SERPINF2; HRG; F2; FN1; PSAP; DUS2; SPOCK2; CPN2; RNH1	1048	83
	4.89940180439e-05	0.00318461117285	GO:0061134	m	3	peptidase regulator activity	12; 183; 197; 259; 710; 718; 727; 2192; 2335; 3273; 5176; 5265; 5267; 5345; 7077; 7078; 9806; 9994	SERPINA1; SERPINA3; SERPINA4; TIMP2; FN1; CASP8AP2; AMBP; SERPING1; SERPINF1; AHSG; SPOCK2; SERPINF2; C3; TIMP3; FBLN1; AGT; HRG; C5	223	41
	0.000143530416815	0.00208119104381	GO:0043233	c	2	organelle lumen	1; 12; 177; 197; 283; 335; 337; 350; 506; 701; 710; 718; 1191; 1356; 1514; 1675; 2072; 2109; 2147; 2243; 2244; 2266; 2335; 2638; 2896; 2934; 3236; 3240; 3263; 3273; 3312; 3481; 3486; 3487; 3569; 3717; 4323; 5199; 5265; 5267; 5340; 5345; 5473; 5624; 5660; 5901; 6050; 7077; 7078; 7123; 7391; 8074; 8404; 9378; 9985; 9994; 10321; 10456; 10961; 5919; 79991; 81578; 83706; 8542; 23481; 90865	MMP14; TIMP3; TIMP2; BUB1B; RARRES2; HP; HSPA8; ERCC4; AGER; HPX; PLG; CASP8AP2; SERPING1; PES1; AHSG; APOA4; APOA1; GSN; SERPINA1; SERPINA3; SERPINA4; RAN; APOH; PPBP; USF1; JAK2; CRISP3; ERP29; C3; FGG; FGA; FGB; A1BG; IGF2; ETFB; CTSL; HAX1; SPARCL1; IGFBP3; GC; IL33; IGFBP4; SERPINF2; GRN; CLU; HRG; CP; HOXD10; F2; ANG; FN1; FERMT3; NRXN1; CFD; PSAP; ATP5F1B; IL6; CLEC3B; REC8; APOL1; STN1; C…	5283	268
	0.000143530416815	0.00258354750267	GO:0070013	c	3	intracellular organelle lumen	1; 12; 177; 197; 283; 335; 337; 350; 506; 701; 710; 718; 1191; 1356; 1514; 1675; 2072; 2109; 2147; 2243; 2244; 2266; 2335; 2638; 2896; 2934; 3236; 3240; 3263; 3273; 3312; 3481; 3486; 3487; 3569; 3717; 4323; 5199; 5265; 5267; 5340; 5345; 5473; 5624; 5660; 5901; 6050; 7077; 7078; 7123; 7391; 8074; 8404; 9378; 9985; 9994; 10321; 10456; 10961; 5919; 79991; 81578; 83706; 8542; 23481; 90865	MMP14; TIMP3; TIMP2; BUB1B; RARRES2; HP; HSPA8; ERCC4; AGER; HPX; PLG; CASP8AP2; SERPING1; PES1; AHSG; APOA4; APOA1; GSN; SERPINA1; SERPINA3; SERPINA4; RAN; APOH; PPBP; USF1; JAK2; CRISP3; ERP29; C3; FGG; FGA; FGB; A1BG; IGF2; ETFB; CTSL; HAX1; SPARCL1; IGFBP3; GC; IL33; IGFBP4; SERPINF2; GRN; CLU; HRG; CP; HOXD10; F2; ANG; FN1; FERMT3; NRXN1; CFD; PSAP; ATP5F1B; IL6; CLEC3B; REC8; APOL1; STN1; C…	5283	268
	0.000167373247216	0.00543963053452	GO:0004857	m	3	enzyme inhibitor activity	12; 183; 197; 259; 335; 710; 718; 727; 2072; 3273; 5176; 5265; 5267; 5345; 6050; 7077; 7078; 9806; 54920	SERPINA1; SERPINA3; SERPINA4; TIMP2; ERCC4; DUS2; AMBP; SERPING1; SERPINF1; AHSG; SPOCK2; SERPINF2; C3; TIMP3; HRG; AGT; APOA1; C5; RNH1	376	48
	0.000167552505647	0.0457418340415	GO:0006956	b	3	complement activation	325; 710; 715; 717; 718; 727; 729; 730; 735; 1191; 1370; 1675; 2147; 5199	F2; C1R; CFD; CLU; CPN2; C9; SERPING1; CFP; C2; C3; APCS; C7; C6; C5	192	30
	0.000317473196057	0.00368268907426	GO:0043227	c	2	membrane-bounded organelle	1; 12; 173; 177; 183; 197; 199; 259; 283; 325; 335; 337; 350; 506; 701; 710; 715; 717; 718; 727; 729; 730; 735; 760; 1191; 1234; 1356; 1370; 1514; 1675; 1748; 2072; 2109; 2147; 2161; 2192; 2202; 2243; 2244; 2266; 2335; 2638; 2878; 2896; 2934; 3083; 3205; 3236; 3240; 3263; 3273; 3312; 3385; 3454; 3480; 3481; 3486; 3487; 3489; 3569; 3717; 3818; 4323; 4360; 4908; 5176; 5199; 5265; 5267; 5281; 5340; …	ATP5F1B; TIMP3; TIMP2; LYVE1; BUB1B; CASP8AP2; HSPA8; AGER; PES1; IFNAR1; FBLN1; AGT; GSN; MRC1; RAN; GP6; FGG; FGA; FGB; A1BG; IGF1R; CTSL; GC; HRG; FN1; NRXN1; APOL1; HGFAC; MMP14; HP; RNH1; APOA4; APOA1; IL6; KLKB1; WISP3; APOH; JAK2; DLX4; IGF2; AFM; BLOC1S6; EFEMP1; ERP29; IGFBP3; IGFBP6; IGFBP4; GRN; ANG; PSAP; HOXD10; GPX3; HOXA9; PROC; FGF23; F12; SERPING1; CCR5; C9; PPBP; USF1; ICAM3; C3…	12507	511
	0.000485750199127	0.0663049021809	GO:0072378	b	3	blood coagulation, fibrin clot formation	350; 710; 2147; 2161; 2192; 2243; 2244; 2266; 3818	F2; KLKB1; APOH; SERPING1; F12; FBLN1; FGG; FGA; FGB	28	16
	0.000632363654258	0.00853690933248	GO:0031982	c	3	vesicle	1; 12; 173; 183; 197; 259; 283; 325; 335; 337; 350; 506; 710; 715; 717; 718; 727; 729; 730; 735; 760; 1191; 1234; 1356; 1370; 1514; 1675; 2147; 2161; 2192; 2202; 2243; 2244; 2266; 2335; 2638; 2878; 2896; 2934; 3240; 3263; 3273; 3312; 3385; 3454; 3481; 3717; 3818; 4323; 4360; 4908; 5176; 5199; 5265; 5267; 5340; 5345; 5473; 5660; 5901; 6050; 6504; 7033; 7077; 7078; 7123; 8630; 9378; 10321; 10456; 1…	MMP14; TIMP3; TIMP2; LYVE1; RARRES2; HP; HSPA8; RNH1; TFF3; GRN; SERPING1; SERPINA4; AHSG; HSD17B6; APOA4; FBLN1; AGT; APOA1; GSN; MRC1; SERPINA3; JAK2; BLOC1S6; RAN; AMBP; PPBP; APOH; C9; ICAM3; CRISP3; ERP29; C3; C2; GP6; FGG; C7; C6; C5; A1BG; IGF2; AFM; SERPINF2; HPX; CTSL; KLKB1; SERPINA1; EFEMP1; HAX1; CPN2; FERMT3; GC; IL33; APCS; F12; CLU; HRG; CP; SERPINF1; F2; ANG; SLAMF1; FN1; CA2; CFD…	3851	340
	0.00109288217986	0.0118031275425	GO:1903561	c	3	extracellular vesicle	1; 12; 173; 183; 197; 259; 325; 335; 337; 350; 506; 710; 715; 717; 718; 727; 729; 730; 735; 760; 1191; 1356; 1370; 1514; 1675; 2147; 2161; 2192; 2202; 2243; 2244; 2266; 2335; 2638; 2878; 2896; 2934; 3240; 3263; 3273; 3312; 3385; 3818; 5176; 5265; 5267; 5340; 5345; 5660; 5901; 6050; 6504; 7123; 10894; 83706; 51206	SERPINF1; LYVE1; HP; HSPA8; GRN; SERPING1; AHSG; APOA4; FBLN1; AGT; APOA1; GSN; SERPINA1; SERPINA3; SERPINA4; RAN; AMBP; APOH; C9; ICAM3; C3; C2; GP6; FGG; C7; C6; C5; A1BG; AFM; SERPINF2; HPX; CTSL; KLKB1; EFEMP1; CPN2; FERMT3; GC; APCS; F12; CLU; HRG; CP; F2; FN1; CA2; CFD; PSAP; ATP5F1B; FGA; PLG; CLEC3B; GPX3; FGB; C1R; SLAMF1; RNH1	2164	230
	0.00124264106039	0.0120121969171	GO:0043230	c	2	extracellular organelle	1; 12; 173; 183; 197; 259; 325; 335; 337; 350; 506; 710; 715; 717; 718; 727; 729; 730; 735; 760; 1191; 1356; 1370; 1514; 1675; 2147; 2161; 2192; 2202; 2243; 2244; 2266; 2335; 2638; 2878; 2896; 2934; 3240; 3263; 3273; 3312; 3385; 3818; 5176; 5265; 5267; 5340; 5345; 5660; 5901; 6050; 6504; 7123; 10894; 83706; 51206	SERPINF1; LYVE1; HP; HSPA8; GRN; SERPING1; AHSG; APOA4; FBLN1; AGT; APOA1; GSN; SERPINA1; SERPINA3; SERPINA4; RAN; AMBP; APOH; C9; ICAM3; C3; C2; GP6; FGG; C7; C6; C5; A1BG; AFM; SERPINF2; HPX; CTSL; KLKB1; EFEMP1; CPN2; FERMT3; GC; APCS; F12; CLU; HRG; CP; F2; FN1; CA2; CFD; PSAP; ATP5F1B; FGA; PLG; CLEC3B; GPX3; FGB; C1R; SLAMF1; RNH1	2166	231
	0.00151501298597	0.0818608945435	GO:1900046	b	3	regulation of hemostasis	350; 710; 2147; 2161; 2243; 2244; 2266; 3273; 3818; 5340; 5345; 5624; 7391	F2; KLKB1; APOH; PLG; SERPING1; SERPINF2; F12; USF1; HRG; FGG; PROC; FGA; FGB	78	32
	0.00157727424954	0.0818608945435	GO:0006887	b	3	exocytosis	1; 12; 197; 335; 350; 710; 718; 1191; 1675; 2243; 2244; 2266; 2335; 2896; 2934; 3240; 3273; 3312; 3481; 5199; 5265; 5267; 5340; 5345; 5473; 5660; 7077; 7078; 7123; 10321; 5919; 83706; 26258	TIMP3; TIMP2; RARRES2; HP; HSPA8; SERPING1; AHSG; APOA1; GSN; SERPINA1; SERPINA3; SERPINA4; CLEC3B; APOH; PPBP; CRISP3; C3; FGG; FGA; FGB; A1BG; IGF2; BLOC1S6; FERMT3; SERPINF2; GRN; CLU; HRG; FN1; CFD; PSAP; PLG; CFP	909	118
	0.00157727424954	0.0818608945435	GO:0045087	b	3	innate immune response	177; 199; 325; 337; 361; 710; 715; 717; 718; 727; 729; 730; 735; 1191; 1675; 2161; 2243; 2244; 2266; 2934; 3263; 3385; 3454; 3717; 4360; 5199; 6359; 6368; 6504; 10321; 5919; 8542; 85364	AGER; SERPING1; APOL1; APOA4; GSN; MRC1; C9; ICAM3; CRISP3; C3; C2; CCL23; FGG; C7; FGA; FGB; AQP4; HPX; ZCCHC3; APCS; F12; CLU; JAK2; CCL15; SLAMF1; CFD; RARRES2; C6; IFNAR1; C5; C1R; AIF1; CFP	958	118
	0.00179914053942	0.0818608945435	GO:0006959	b	3	humoral immune response	325; 710; 715; 717; 718; 727; 729; 730; 735; 1191; 1370; 1675; 2147; 2243; 2244; 3263; 3273; 3569; 3576; 5199; 5473; 5919	APCS; SERPING1; C9; PPBP; C3; C2; C7; FGA; FGB; HPX; CPN2; CLU; HRG; F2; CXCL8; CFD; RARRES2; C6; IL6; C5; C1R; CFP	378	69
	0.00233540413491	0.0180390796555	GO:0012505	c	2	endomembrane system	1; 12; 197; 335; 337; 350; 710; 718; 1191; 1234; 1356; 1514; 1675; 2147; 2161; 2243; 2244; 2266; 2335; 2896; 2934; 3083; 3240; 3273; 3312; 3454; 3481; 3486; 3487; 3489; 3569; 3717; 4323; 4360; 4908; 5199; 5265; 5267; 5281; 5340; 5345; 5473; 5624; 5660; 5901; 7033; 7077; 7078; 7123; 8074; 8404; 8630; 8838; 9378; 10321; 10456; 10961; 5919; 81578; 83706; 8542; 54920; 90865; 26258	MMP14; TIMP3; TIMP2; RARRES2; HP; HSPA8; HAX1; SPARCL1; TFF3; GRN; SERPING1; CCR5; APOL1; APOA4; APOA1; GSN; MRC1; SERPINA3; SERPINA4; BLOC1S6; DUS2; RAN; WISP3; APOH; PPBP; JAK2; CRISP3; C3; FGG; FGA; FGB; A1BG; IGF2; NTF3; CTSL; PIGF; SERPINA1; ERP29; IGFBP3; IGFBP6; PLG; IGFBP4; SERPINF2; F12; CLU; HRG; CP; IL33; F2; FN1; FERMT3; CFD; PSAP; NRXN1; IL6; CLEC3B; IFNAR1; HSD17B6; HGFAC; COL21A1; …	4478	279
	0.00245488773996	0.0957406218583	GO:0006952	b	3	defense response	12; 177; 183; 197; 199; 325; 335; 337; 361; 710; 715; 717; 718; 727; 729; 730; 735; 922; 1191; 1234; 1370; 1675; 2147; 2161; 2243; 2244; 2266; 2335; 2934; 3240; 3263; 3273; 3385; 3454; 3487; 3569; 3576; 3717; 3818; 4360; 5176; 5199; 5265; 5345; 5473; 5624; 6359; 6368; 6504; 10321; 5919; 8542; 85364; 90865	APCS; HP; SERPINF2; AGER; SERPING1; CCR5; APOL1; APOA4; AGT; APOA1; GSN; MRC1; SERPINA3; PPBP; C9; ICAM3; CRISP3; SLAMF1; C3; C2; CCL23; FGG; C7; C6; C5; CFP; AQP4; HPX; KLKB1; SERPINA1; ZCCHC3; SERPINF1; IL33; IGFBP4; C1R; F12; CLU; HRG; F2; JAK2; CCL15; FN1; CXCL8; CFD; RARRES2; FGA; IL6; IFNAR1; FGB; CPN2; PROC; AIF1; CD5L; AHSG	1714	226
	0.002488148918	0.0180390796555	GO:0005577	c	2	fibrinogen complex	2243; 2244; 2266; 2335; 5345	FGG; FN1; FGA; FGB; SERPINF2	8	7
	0.00329697971326	0.0267340490763	GO:0044433	c	3	cytoplasmic vesicle part	1; 12; 197; 335; 350; 710; 718; 1191; 1514; 1675; 2243; 2244; 2266; 2335; 2896; 2934; 3240; 3263; 3273; 3312; 3481; 3717; 4360; 5199; 5265; 5267; 5340; 5345; 5473; 5660; 7077; 7078; 7123; 8630; 10321; 5919; 83706	TIMP3; TIMP2; RARRES2; HP; HSPA8; SERPING1; AHSG; APOA1; GSN; MRC1; SERPINA3; SERPINA4; CLEC3B; APOH; PPBP; JAK2; CRISP3; C3; FGG; FGA; FGB; A1BG; IGF2; HPX; CTSL; SERPINA1; FERMT3; SERPINF2; GRN; CLU; HRG; FN1; CFD; PSAP; PLG; HSD17B6; CFP	1498	142
	0.00346552488026	0.0267340490763	GO:0097708	c	3	intracellular vesicle	1; 12; 197; 283; 335; 337; 350; 710; 718; 1191; 1234; 1514; 1675; 2243; 2244; 2266; 2335; 2896; 2934; 3240; 3263; 3273; 3312; 3454; 3481; 3717; 4323; 4360; 4908; 5176; 5199; 5265; 5267; 5340; 5345; 5473; 5660; 5901; 7033; 7077; 7078; 7123; 8630; 10321; 10456; 10961; 5919; 83706; 90865; 26258	MMP14; TIMP3; TIMP2; RARRES2; HP; HSPA8; HAX1; TFF3; SERPING1; CCR5; APOA4; APOA1; GSN; MRC1; SERPINA3; SERPINA4; BLOC1S6; RAN; APOH; PPBP; JAK2; CRISP3; C3; FGG; FGA; FGB; A1BG; IGF2; HPX; CTSL; SERPINA1; ERP29; FERMT3; SERPINF1; IL33; SERPINF2; GRN; CLU; HRG; ANG; FN1; CFD; PSAP; PLG; CLEC3B; IFNAR1; HSD17B6; NTF3; CFP; AHSG	2306	208
	0.0054039558075	0.117085709162	GO:0051787	m	3	misfolded protein binding	1191; 2161; 3312	F12; CLU; HSPA8	23	3
	0.0078547109795	0.309954355803	GO:0032940	b	2	secretion by cell	1; 12; 177; 183; 197; 283; 335; 350; 710; 718; 727; 1191; 1675; 2022; 2243; 2244; 2266; 2335; 2896; 2934; 3240; 3273; 3312; 3481; 3569; 3717; 5199; 5265; 5267; 5340; 5345; 5473; 5660; 7077; 7078; 7123; 8074; 9378; 10321; 10961; 5919; 83706; 90865; 26258	TIMP3; TIMP2; RARRES2; HP; HSPA8; AGER; PLG; SERPING1; AHSG; AGT; APOA1; GSN; SERPINA1; SERPINA3; SERPINA4; BLOC1S6; CLEC3B; APOH; PPBP; JAK2; CRISP3; C3; FGG; FGA; FGB; A1BG; IGF2; ENG; ERP29; FERMT3; IL33; SERPINF2; GRN; CLU; HRG; ANG; FN1; CFD; PSAP; NRXN1; IL6; C5; FGF23; CFP	1493	184
	0.00845330061281	0.309954355803	GO:0019835	b	2	cytolysis	727; 729; 730; 735; 2147; 3273; 8542	F2; C9; APOL1; HRG; C7; C6; C5	41	15
Green
	0.00129345887392	0.0465645194613	GO:0012506	c	3	vesicle membrane	372; 948; 1828; 3482; 6402; 9332; 23769	SELL; DSG1; CD163; CD36; FLRT1; ARCN1; IGF2R	788	42
	0.00527318019695	0.184561306893	GO:0048475	c	2	coated membrane	372; 3482	IGF2R; ARCN1	99	3
	0.00527318019695	0.0692356002405	GO:0030117	c	3	membrane coat	372; 3482	IGF2R; ARCN1	99	3
	0.00576963335338	0.0692356002405	GO:0031982	c	3	vesicle	372; 733; 948; 1075; 1278; 1828; 2805; 3482; 3572; 3848; 4851; 5236; 6402; 6692; 7058; 9332; 9622; 10752; 11167; 51738; 23769; 30008	GHRL; CD36; IL6ST; KRT1; C8G; CHL1; IGF2R; SPINT1; THBS2; FSTL1; GOT1; CTSC; EFEMP2; PGM1; FLRT1; KLK4; SELL; DSG1; CD163; NOTCH1; ARCN1; COL1A2	3851	340
	0.00951889120032	0.667288659678	GO:0030534	b	2	adult behavior	372; 10752; 51738	CHL1; ARCN1; GHRL	143	11
Orange
	8.07556230837e-05	0.00403778115419	GO:0031224	c	2	intrinsic component of membrane	249; 267; 933; 944; 947; 1003; 1969; 2041; 2208; 2260; 2261; 2264; 2826; 3329; 3383; 3384; 3588; 3678; 3791; 3815; 3938; 3953; 4045; 4185; 4916; 5045; 5175; 5651; 5768; 5801; 6376; 6520; 7039; 7048; 9073; 10548; 10803; 1839; 339221; 59350; 3714; 84133; 79465; 51294; 50848; 51744; 347902; 120425; 22914; 23705; 57556; 27076; 28514; 29126; 54472; 27198	TOLLIP; IL10RB; QSOX1; CD34; EPHA2; EPHA1; ITGA5; ADAM11; CCR9; DLL1; FURIN; TGFA; PECAM1; LYPD3; HBEGF; RXFP1; NTRK3; CLDN8; HSPD1; TNFSF8; TM9SF1; ICAM2; ICAM1; ENPP7; CX3CL1; SEMA6A; CDH5; KDR; CADM1; TGFBR2; CD22; CCR10; LEPR; JAG2; AMFR; TMPRSS15; FGFR4; FGFR3; F11R; FGFR1; CD244; LCT; PTPRR; ZNRF3; FCER2; SLC3A2; CD274; JAML; HCAR1; KIT; PCDH12; KLRK1; ULBP3; LSAMP; AMIGO2; ALPL	5550	210
	0.000131282863687	0.00787697182122	GO:0016021	c	3	integral component of membrane	267; 933; 944; 947; 1003; 1969; 2041; 2208; 2260; 2261; 2264; 2826; 3329; 3383; 3384; 3588; 3678; 3791; 3815; 3938; 3953; 4185; 4916; 5045; 5175; 5651; 5768; 5801; 6376; 6520; 7039; 7048; 9073; 10548; 10803; 1839; 339221; 59350; 3714; 84133; 51294; 50848; 51744; 347902; 120425; 22914; 23705; 57556; 27076; 27198; 28514; 29126; 54472	TOLLIP; IL10RB; QSOX1; CD34; EPHA2; EPHA1; ITGA5; ADAM11; CCR9; DLL1; FURIN; TGFA; PECAM1; LYPD3; HBEGF; RXFP1; NTRK3; CLDN8; HSPD1; TNFSF8; TM9SF1; ICAM2; ICAM1; ENPP7; CX3CL1; SEMA6A; CDH5; KDR; CADM1; TGFBR2; CD22; CCR10; LEPR; JAG2; AMFR; TMPRSS15; FGFR4; FGFR3; F11R; FGFR1; CD244; LCT; PTPRR; ZNRF3; FCER2; SLC3A2; CD274; JAML; HCAR1; KIT; PCDH12; KLRK1; AMIGO2	5385	198
	0.000387708887699	0.00969272219247	GO:0044459	c	2	plasma membrane part	302; 933; 944; 947; 1003; 1845; 1969; 2041; 2208; 2260; 2261; 2264; 2821; 2826; 3383; 3384; 3588; 3593; 3678; 3791; 3815; 3938; 3953; 4283; 4916; 5175; 5270; 6188; 6520; 7039; 7048; 8312; 9073; 10109; 10803; 1839; 339221; 10235; 59350; 3714; 84133; 79465; 51294; 51744; 152273; 57477; 22914; 23705; 57556; 27076; 28514; 29126; 54472	RASGRP2; KLRK1; IL10RB; CD34; EPHA2; EPHA1; ITGA5; RPS3; SHROOM4; CCR9; SERPINE2; SEMA6A; TGFA; PECAM1; LYPD3; AXIN1; RXFP1; NTRK3; CLDN8; HBEGF; TNFSF8; ICAM2; ICAM1; ARPC2; JAG2; CDH5; KDR; ULBP3; FGD5; TGFBR2; ANXA2; GPI; CD22; CCR10; IL12B; DLL1; FGFR4; LEPR; FGFR3; FGFR1; CD244; LCT; TOLLIP; ZNRF3; FCER2; CXCL9; CD274; KIT; PCDH12; SLC3A2; DUSP3; CADM1; ENPP7	2876	205
	0.00232308796353	0.0387181327255	GO:0005911	c	2	cell-cell junction	302; 1003; 1969; 2264; 3678; 3815; 5175; 9073; 51294; 50848; 120425; 57477; 23705	PECAM1; ANXA2; EPHA2; KIT; ITGA5; SHROOM4; JAML; FGFR4; CLDN8; CDH5; PCDH12; F11R; CADM1	446	33
	0.00594209112449	0.11884182249	GO:0070160	c	3	tight junction	1003; 1969; 9073; 50848; 120425	CLDN8; JAML; CDH5; EPHA2; F11R	127	8
	0.00594209112449	0.11884182249	GO:0043296	c	3	apical junction complex	1003; 9073; 50848; 120425; 57477	CLDN8; JAML; CDH5; F11R; SHROOM4	142	8
	0.00937086176315	0.0987248798499	GO:0071944	c	2	cell periphery	249; 302; 933; 944; 947; 1003; 1845; 1969; 2041; 2160; 2208; 2260; 2261; 2264; 2821; 2826; 3326; 3329; 3383; 3384; 3588; 3593; 3678; 3791; 3815; 3921; 3938; 3953; 4045; 4185; 4283; 4811; 4916; 5045; 5175; 5270; 5292; 5801; 6093; 6188; 6376; 6520; 7039; 7048; 8312; 9073; 10109; 10803; 1839; 339221; 10235; 59350; 3714; 84133; 79465; 51294; 50848; 51744; 347902; 8904; 152273; 120425; 57477; 22914; 2…	RASGRP2; CADM1; KLRK1; IL10RB; TOLLIP; CD34; EPHA2; EPHA1; ITGA5; ADAM11; RPS3; SHROOM4; HCAR1; CCR9; SERPINE2; FURIN; TGFA; PECAM1; LYPD3; AXIN1; HBEGF; RXFP1; CPNE1; NTRK3; HSP90AB1; HSPD1; NID1; TNFSF8; ICAM2; ICAM1; ARPC2; CX3CL1; SEMA6A; CDH5; DUSP3; ULBP3; FGD5; TGFBR2; ANXA2; GPI; PIM1; CD22; CCR10; DLL1; IL12B; JAG2; LEPR; FGFR4; F11; FGFR3; F11R; FGFR1; CD244; LCT; AMIGO2; ZNRF3; PTPRR; …	5729	328
	0.00987248798499	0.0987248798499	GO:0005886	c	2	plasma membrane	249; 302; 933; 944; 947; 1003; 1845; 1969; 2041; 2160; 2208; 2260; 2261; 2264; 2821; 2826; 3326; 3329; 3383; 3384; 3588; 3593; 3678; 3791; 3815; 3921; 3938; 3953; 4045; 4185; 4283; 4916; 5045; 5175; 5270; 5292; 5801; 6093; 6188; 6376; 6520; 7039; 7048; 8312; 9073; 10109; 10803; 1839; 339221; 10235; 59350; 3714; 84133; 79465; 51294; 50848; 51744; 347902; 8904; 152273; 120425; 57477; 22914; 23705; …	RASGRP2; CADM1; KLRK1; IL10RB; TOLLIP; CD34; EPHA2; EPHA1; ITGA5; ADAM11; RPS3; SHROOM4; HCAR1; CCR9; SERPINE2; FURIN; TGFA; PECAM1; LYPD3; AXIN1; HBEGF; RXFP1; CPNE1; NTRK3; HSP90AB1; HSPD1; TNFSF8; ICAM2; ICAM1; ARPC2; CX3CL1; SEMA6A; CDH5; DUSP3; ULBP3; FGD5; TGFBR2; ANXA2; GPI; PIM1; CD22; CCR10; DLL1; IL12B; JAG2; LEPR; FGFR4; F11; FGFR3; F11R; FGFR1; CD244; LCT; AMIGO2; ZNRF3; PTPRR; RPSA; …	5614	323
Pink
	0.000931322813049	0.0371065093089	GO:0035148	b	3	tube formation	2625; 7040; 25902	TGFB1; MTHFD1L; GATA3	146	12
	0.00178111244683	0.0371065093089	GO:0001709	b	3	cell fate determination	2625; 4855	NOTCH4; GATA3	42	4
	0.00178111244683	0.0371065093089	GO:0060325	b	3	face morphogenesis	7040; 22930	TGFB1; RAB3GAP1	32	4
	0.00178111244683	0.0371065093089	GO:0060323	b	3	head morphogenesis	7040; 22930	TGFB1; RAB3GAP1	38	4
	0.00178111244683	0.0371065093089	GO:0010171	b	3	body morphogenesis	7040; 22930	TGFB1; RAB3GAP1	51	4
	0.00178111244683	0.0371065093089	GO:1904888	b	3	cranial skeletal system development	7040; 25902	TGFB1; MTHFD1L	67	4
	0.0029381323107	0.0524666484053	GO:0060324	b	3	face development	7040; 22930	TGFB1; RAB3GAP1	50	5
	0.00436209434512	0.054526179314	GO:0002088	b	3	lens development in camera-type eye	2625; 7040	TGFB1; GATA3	70	6
	0.00436209434512	0.054526179314	GO:0016441	b	3	posttranscriptional gene silencing	7040; 4855	NOTCH4; TGFB1	124	6
	0.00436209434512	0.054526179314	GO:0031047	b	3	gene silencing by RNA	7040; 4855	NOTCH4; TGFB1	149	6
	0.00604444949029	0.347508992414	GO:0016458	b	2	gene silencing	7040; 4855	NOTCH4; TGFB1	242	7
	0.00604444949029	0.0544000454126	GO:0003823	m	2	antigen binding	7040; 11006	TGFB1; LILRB4	223	7
	0.00604444949029	0.068686926026	GO:0032616	b	3	interleukin-13 production	2625; 5047	GATA3; PAEP	24	7
	0.00754436833437	0.0754436833437	GO:0005789	c	2	endoplasmic reticulum membrane	6184; 4855; 22930	NOTCH4; RPN1; RAB3GAP1	1074	24
	0.00754436833437	0.0754436833437	GO:0042175	c	2	nuclear outer membrane-endoplasmic reticulum membrane network	6184; 4855; 22930	NOTCH4; RPN1; RAB3GAP1	1097	24
	0.00754436833437	0.0712217068031	GO:0009314	b	3	response to radiation	2177; 2625; 7040	TGFB1; GATA3; FANCD2	453	24
	0.00797683116195	0.0712217068031	GO:0003179	b	3	heart valve morphogenesis	2625; 7040	TGFB1; GATA3	50	8
	0.00797683116195	0.0712217068031	GO:0072028	b	3	nephron morphogenesis	2625; 7040	TGFB1; GATA3	78	8
Purple
	0.000194722851042	0.00720474548855	GO:0097458	c	2	neuron part	25; 287; 598; 1103; 4035; 4345; 5579; 7804; 53942; 4897; 28976	BCL2L1; LRP1; NRCAM; ACAD9; LRP8; PRKCB; CD200; ANK2; CHAT; CNTN5; ABL1	1713	92
	0.000478047827262	0.0358535870446	GO:0048589	b	2	developmental growth	25; 891; 2254; 2735; 4035; 5600; 7006; 4897; 55777	CCNB1; LRP1; NRCAM; TEC; MBD5; GLI1; MAPK11; FGF9; ABL1	631	69
	0.000903378190005	0.0588927426407	GO:0055017	b	3	cardiac muscle tissue growth	891; 2254; 2735; 5600	CCNB1; GLI1; MAPK11; FGF9	78	13
	0.000903378190005	0.0588927426407	GO:0060419	b	3	heart growth	891; 2254; 2735; 5600	CCNB1; GLI1; MAPK11; FGF9	85	13
	0.0012321319471	0.0588927426407	GO:0014855	b	3	striated muscle cell proliferation	891; 2254; 2735; 5600	CCNB1; GLI1; MAPK11; FGF9	63	14
	0.00136362047062	0.0354541322362	GO:0140081	m	3	glycosylated region protein binding	131450; 4345	CD200; CD200R1	2	2
	0.00162419800508	0.0548220874788	GO:0120025	c	3	plasma membrane bounded cell projection	25; 287; 1103; 2735; 4035; 4345; 5579; 5921; 7804; 4897; 28976	LRP1; NRCAM; ACAD9; LRP8; PRKCB; CD200; ANK2; GLI1; CHAT; ABL1; RASA1	2098	116
	0.00162637063351	0.0341537833037	GO:0097367	m	2	carbohydrate derivative binding	25; 2254; 131450; 3053; 3918; 4035; 4345; 5294; 5579; 5600; 170689; 7006; 28976	LRP1; TEC; PRKCB; PIK3CG; LAMC2; ADAMTS15; MAPK11; FGF9; ACAD9; ABL1; CD200R1; CD200; SERPIND1	2236	155
	0.00165663252554	0.0588927426407	GO:0060322	b	3	head development	25; 2254; 2735; 4035; 4854; 7804	LRP1; LRP8; NOTCH3; GLI1; FGF9; ABL1	772	37
	0.00212625369567	0.0588927426407	GO:0030900	b	3	forebrain development	2735; 4035; 4854; 7804	NOTCH3; GLI1; LRP8; LRP1	381	16
	0.00214155427785	0.0588927426407	GO:0040008	b	3	regulation of growth	25; 598; 891; 2254; 2735; 4035; 5600; 4897; 55777	BCL2L1; CCNB1; LRP1; NRCAM; MBD5; GLI1; MAPK11; FGF9; ABL1	669	84
	0.00218059955849	0.0397728869944	GO:0042995	c	2	cell projection	25; 287; 1103; 2735; 4035; 4345; 5579; 5921; 7804; 4897; 28976	LRP1; NRCAM; ACAD9; LRP8; PRKCB; CD200; ANK2; GLI1; CHAT; ABL1; RASA1	2168	120
	0.00322482867522	0.0397728869944	GO:0044463	c	2	cell projection part	25; 287; 2735; 4035; 5579; 7804; 4897; 28976	LRP1; NRCAM; ACAD9; LRP8; PRKCB; ANK2; GLI1; ABL1	1452	72
	0.00322482867522	0.0548220874788	GO:0120038	c	3	plasma membrane bounded cell projection part	25; 287; 2735; 4035; 5579; 7804; 4897; 28976	LRP1; NRCAM; ACAD9; LRP8; PRKCB; ANK2; GLI1; ABL1	1452	72
	0.0058893900534	0.126566099648	GO:0070997	b	3	neuron death	25; 598; 131450; 4035; 4345; 5921	BCL2L1; LRP1; CD200; ABL1; CD200R1; RASA1	333	47
	0.00613653816474	0.126566099648	GO:0042391	b	3	regulation of membrane potential	25; 287; 598; 4897	ABL1; BCL2L1; ANK2; NRCAM	420	21
	0.00780561779102	0.0736845518642	GO:0098632	m	3	cell-cell adhesion mediator activity	4345; 4897	CD200; NRCAM	50	4
	0.00861752571992	0.0797121129093	GO:0098793	c	2	presynapse	598; 1103; 5579; 53942	BCL2L1; PRKCB; CHAT; CNTN5	484	23
	0.00979154703331	0.0889540578267	GO:1901681	m	2	sulfur compound binding	2254; 3053; 3918; 4035; 170689; 28976	LRP1; ACAD9; ADAMTS15; FGF9; LAMC2; SERPIND1	247	52
Red
	0.00138035400741	0.110428320593	GO:0050432	b	3	catecholamine secretion	2668; 6623	SNCG; GDNF	66	3
	0.00916917743658	0.366767097463	GO:0008344	b	3	adult locomotory behavior	2668; 6623	SNCG; GDNF	77	7
Turquoise
	0.00710947424855	0.237215964153	GO:0031681	m	3	G-protein beta-subunit binding	2149; 23551	F2R; RASD2	10	2
	0.00971182029632	0.999254980532	GO:0002534	b	3	cytokine production involved in inflammatory response	923; 3952; 4615	LEP; CD6; MYD88	40	6
Yellow
	0.00238405287891	0.24078934077	GO:0003012	b	3	muscle system process	800; 2017; 2316; 9446	FLNA; CTTN; CALD1; GSTO1	428	32
	0.00701886322685	0.189509307125	GO:0002102	c	2	podosome	2017; 51411	CTTN; BIN2	29	7
	0.00925412174209	0.396106071719	GO:0021543	b	3	pallium development	2316; 5037	FLNA; PEBP1	172	8
	0.00939136627646	0.113574302553	GO:0005543	m	3	phospholipid binding	5037; 7057; 51411	PEBP1; BIN2; THBS1	428	24
Proteins with no core pattern assignment
	0.00146184748456	0.228048207592	GO:0031294	b	2	lymphocyte costimulation	207; 941; 959; 1493; 1947; 1948; 5063; 5781; 6366; 6714; 10673; 11148; 23308; 5170	EFNB2; CTLA4; EFNB1; CD40LG; SRC; HHLA2; CD80; PTPN11; AKT1; ICOSLG; CCL21; PDPK1; TNFSF13B; PAK3	56	18
	0.00146184748456	0.647598435661	GO:0031295	b	3	T cell costimulation	207; 941; 959; 1493; 1947; 1948; 5063; 5781; 6366; 6714; 10673; 11148; 23308; 5170	EFNB2; CTLA4; EFNB1; CD40LG; SRC; HHLA2; CD80; PTPN11; AKT1; ICOSLG; CCL21; PDPK1; TNFSF13B; PAK3	55	18
	0.00453416025444	0.840285151802	GO:1901568	b	3	fatty acid derivative metabolic process	2171; 4048; 5446; 5595; 8399; 9261	PLA2G10; PON3; MAPK3; FABP5; LTA4H; MAPKAPK2	162	6
	0.00558176571683	0.223270628673	GO:0098984	c	2	neuron to neuron synapse	659; 1948; 2035; 2171; 2596; 3337; 3751; 5063; 6714; 7248; 8536; 5170	EFNB2; SRC; KCND2; GAP43; CAMK1; DNAJB1; EPB41; FABP5; BMPR2; PDPK1; TSC1; PAK3	343	16
	0.00558176571683	0.223270628673	GO:0099572	c	2	postsynaptic specialization	659; 1948; 2035; 2171; 2596; 3337; 3751; 5063; 6714; 7248; 8536; 5170	EFNB2; SRC; KCND2; GAP43; CAMK1; DNAJB1; EPB41; FABP5; BMPR2; PDPK1; TSC1; PAK3	343	16
	0.00558176571683	0.265133871549	GO:0014069	c	3	postsynaptic density	659; 1948; 2035; 2171; 2596; 3337; 3751; 5063; 6714; 7248; 8536; 5170	EFNB2; SRC; KCND2; GAP43; CAMK1; DNAJB1; EPB41; FABP5; BMPR2; PDPK1; TSC1; PAK3	319	16
	0.00558176571683	0.265133871549	GO:0032279	c	3	asymmetric synapse	659; 1948; 2035; 2171; 2596; 3337; 3751; 5063; 6714; 7248; 8536; 5170	EFNB2; SRC; KCND2; GAP43; CAMK1; DNAJB1; EPB41; FABP5; BMPR2; PDPK1; TSC1; PAK3	323	16
	0.00668044690247	0.840285151802	GO:0031570	b	3	DNA integrity checkpoint	1432; 4193; 4582; 5781; 7157; 8914; 144455; 81620; 54962	E2F7; TP53; TIPIN; CDT1; PTPN11; TIMELESS; MAPK14; MDM2; MUC1	158	11
	0.00861523070417	0.840285151802	GO:0044770	b	3	cell cycle phase transition	207; 596; 701; 1062; 4171; 4193; 4582; 6347; 22933; 7157; 8914; 10457; 144455; 81620; 83844; 54962	CCL2; SIRT2; TP53; BUB1B; CDT1; CENPE; TIPIN; TIMELESS; GPNMB; E2F7; AKT1; MCM2; USP26; MDM2; MUC1; BCL2	535	24
	0.00948403105871	0.252907494899	GO:0098636	c	2	protein complex involved in cell adhesion	683; 941; 1493; 3655; 3675; 3684; 3690	CTLA4; ITGB3; CD80; ITGA3; ITGA6; BST1; ITGAM	35	8
	0.00948403105871	0.840285151802	GO:0008228	b	3	opsonization	721; 722; 725; 1401; 2220; 4153; 5806	FCN2; CRP; C4BPA; C4BPB; PTX3; C4B; MBL2	13	8
