# Supplementary material for: Facets of individual-specific health signatures determined from longitudinal plasma proteome profiling
Source: eBioMedicine. 2020 Jul 3;57:102854. doi: 10.1016/j.ebiom.2020.102854 (PMC7334812; doi:10.1016/j.ebiom.2020.102854)
Supplement: Supplementary file 6 [file mmc6.xlsx]

## Sheet: Individuals summary
Subject ID	Baseline (n = proteins outside of cut-off)	Trend (n = proteins outside of cut-off)	Fluctuation (n = proteins outside of cut-off)	Sum
W0065	39	51	49	139
W0067	29	27	46	102
W0075	32	33	22	87
W0050	15	27	42	84
W0029	15	24	25	64
W0098	8	14	30	52
W0082	16	1	24	41
W0091	8	3	30	41
W0022	7	13	17	37
W0074	16	8	9	33
W0008	5	10	16	31
W0095	20	7	4	31
W0019	13	10	7	30
W0011	9	8	11	28
W0057	11	12	4	27
W0060	9	11	6	26
W0100	10	7	9	26
W0034	13	8	3	24
W0054	5	11	8	24
W0025	9	7	7	23
W0026	11	6	6	23
W0010	12	7	2	21
W0052	9	9	3	21
W0061	4	9	8	21
W0068	12	6	3	21
W0072	9	6	6	21
W0005	7	7	6	20
W0049	12	6	2	20
W0089	5	7	8	20
W0033	10	3	6	19
W0066	9	7	3	19
W0035	9	5	4	18
W0053	6	3	9	18
W0070	5	6	7	18
W0016	9	4	4	17
W0021	9	6	2	17
W0055	5	7	5	17
W0090	4	8	5	17
W0017	6	6	4	16
W0038	8	5	3	16
W0012	3	3	9	15
W0027	5	9	1	15
W0039	6	5	4	15
W0043	5	6	4	15
W0004	3	2	9	14
W0009	6	5	3	14
W0020	4	6	4	14
W0051	4	4	6	14
W0083	4	5	5	14
W0099	3	4	7	14
W0007	6	5	2	13
W0002	9	2	1	12
W0046	2	3	7	12
W0069	5	4	3	12
W0001	4	2	5	11
W0023	5	4	2	11
W0044	6	1	4	11
W0047	3	5	3	11
W0063	6	3	2	11
W0064	6	3	2	11
W0076	5	0	6	11
W0087	6	3	2	11
W0059	3	5	2	10
W0077	3	5	2	10
W0006	3	3	3	9
W0018	4	4	1	9
W0040	3	2	4	9
W0042	2	4	3	9
W0045	5	3	1	9
W0014	5	0	3	8
W0015	2	3	3	8
W0036	2	2	4	8
W0084	4	1	3	8
W0024	2	3	2	7
W0032	3	1	3	7
W0080	2	3	2	7
W0031	1	1	4	6
W0041	4	2	0	6
W0056	3	2	1	6
W0088	1	3	2	6
W0062	4	0	1	5
W0073	5	0	0	5
W0081	3	2	0	5
W0092	5	0	0	5
W0096	3	1	1	5
W0071	3	1	0	4
W0094	2	2	0	4
W0078	1	2	0	3
W0079	1	2	0	3
W0028	1	1	0	2
W0085	1	0	1	2
W0086	2	0	0	2

## Sheet: Targets summary
Target	Baseline (n = individuals outside of cut-off)	Trend (n = individuals outside of cut-off)	Fluctuation (n = individuals outside of cut-off)	Sum
GDF15	3	3	4	10
LCT	2	4	4	10
MMP9	2	5	3	10
CNTF	3	2	4	9
CST3	3	2	4	9
GNA12	2	4	3	9
HNRNPA2B1	3	3	3	9
JAK2	3	3	3	9
MDM2	3	3	3	9
NUDCD3	2	3	4	9
PLA2G10	3	3	3	9
SHKBP1	4	3	2	9
ARID5B	3	3	2	8
C19orf47	1	3	4	8
CCL2	3	3	2	8
CTF1	4	2	2	8
ESM1	3	2	3	8
ETFB	2	3	3	8
FGF23	3	2	3	8
HSD17B6	3	2	3	8
IL17RB	4	2	2	8
IL20	4	2	2	8
IRF2BPL	3	3	2	8
LAMP1	3	3	2	8
LCN2	2	3	3	8
LCORL	3	3	2	8
MMP1	3	3	2	8
NNMT	2	3	3	8
PRSS22	2	3	3	8
RETN	3	3	2	8
RGN	2	4	2	8
ROCK1	4	3	1	8
TFF3	3	2	3	8
TGFBR3	3	3	2	8
TP73	4	2	2	8
TSKS	3	2	3	8
AGER	2	2	3	7
AIF1	4	2	1	7
AMIGO2	3	2	2	7
ANXA2	2	3	2	7
BCL6	3	2	2	7
C4BPB	3	2	2	7
CAMK2B	3	2	2	7
CCL19	2	2	3	7
CCL28	2	2	3	7
CDKN1A	2	3	2	7
CNTN1	2	4	1	7
COL18A1	3	2	2	7
COL21A1	3	1	3	7
EGF	2	2	3	7
ENPP7	2	2	3	7
ESD	2	3	2	7
F11R	1	1	5	7
FCN3	3	1	3	7
FOLR1	4	2	1	7
GDNF	1	3	3	7
GPT	2	3	2	7
HFE2	4	2	1	7
HHLA2	2	2	3	7
HSPA8	3	2	2	7
IL4	2	4	1	7
KLK11	3	1	3	7
KLK4	4	2	1	7
KLK5	3	3	1	7
LYVE1	2	2	3	7
MIA	2	3	2	7
MMP8	3	1	3	7
MYBPC1	2	4	1	7
NRTN	3	2	2	7
NTRK3	3	2	2	7
OLR1	2	3	2	7
PAK3	3	2	2	7
PARK7	3	2	2	7
PDGFRB	3	2	2	7
PLAT	3	1	3	7
ROPN1L	3	2	2	7
SERPINE1	2	3	2	7
TNFRSF11B	2	2	3	7
TNFSF13	3	3	1	7
WNK3	1	2	4	7
ACAN	2	2	2	6
ACTN1	1	1	4	6
ADAM11	2	2	2	6
AKT1	2	3	1	6
ARL13A	3	2	1	6
BCAR3	1	3	2	6
BSDC1	2	1	3	6
CCL8	3	2	1	6
CD36	2	2	2	6
CEBPB	3	1	2	6
CSF1	2	2	2	6
CSF1R	1	3	2	6
CTLA4	3	2	1	6
CTSL	2	2	2	6
DPT	2	3	1	6
ECM1	2	1	3	6
EFCAB3	2	2	2	6
EPB41L2	1	2	3	6
EPHA1	2	3	1	6
ETHE1	4	1	1	6
FABP5	2	2	2	6
FETUB	2	2	2	6
FGD5	2	1	3	6
FGF5	2	1	3	6
FGFR4	3	1	2	6
FLT1	3	2	1	6
FSIP1	2	2	2	6
GANAB	4	1	1	6
GART	3	2	1	6
HBEGF	2	3	1	6
HCAR1	3	2	1	6
HOXD10	2	2	2	6
IL12B	2	2	2	6
IL6	2	2	2	6
IL7	2	2	2	6
ILF3	1	2	3	6
ING1	2	1	3	6
JAG2	2	2	2	6
KDR	2	3	1	6
KITLG	3	2	1	6
KLK3	3	2	1	6
KRT1	1	2	3	6
LAYN	2	2	2	6
LIFR	3	1	2	6
LRG1	1	2	3	6
LTA4H	3	1	2	6
MAPK9	3	2	1	6
MAPKAPK5	3	2	1	6
MATN3	2	1	3	6
MDH1B	2	2	2	6
MMP7	3	2	1	6
NHSL2	3	1	2	6
NOV	2	2	2	6
NTF3	1	3	2	6
PROK2	2	2	2	6
RNASE3	3	2	1	6
RNH1	2	3	1	6
RSPO3	2	2	2	6
SEZ6L2	2	3	1	6
SLAMF1	2	2	2	6
SLC22A2	2	2	2	6
SLC45A3	3	2	1	6
STC1	2	3	1	6
TNF	2	2	2	6
TNFRSF10D	3	2	1	6
TNFRSF8	2	2	2	6
TNMD	1	3	2	6
TP53	1	3	2	6
TSC1	2	3	1	6
ADA	2	2	1	5
AGT	2	1	2	5
AKR1A1	2	1	2	5
ANO2	3	1	1	5
APOBR	1	1	3	5
ATP5F1B	3	1	1	5
AXIN1	1	2	2	5
C4A;C4B	1	1	3	5
CA4	2	1	2	5
CAMK1	2	1	2	5
CAMKK1	1	2	2	5
CCL23	2	2	1	5
CCR10	3	1	1	5
CD27	3	1	1	5
CD5L	1	3	1	5
CLDN8	2	2	1	5
CXCL13	2	2	1	5
DAPK2	3	1	1	5
E2F7	2	1	2	5
EPB41	3	1	1	5
ERAP1	2	1	2	5
ERCC4	2	2	1	5
ETFA	3	1	1	5
F7	1	1	3	5
FOXS1	0	2	3	5
HK2	3	1	1	5
HOXA9	2	1	2	5
IBSP	2	2	1	5
ICAM3	2	2	1	5
ICOSLG;FP565260.3	1	2	2	5
IGF1R	2	0	3	5
IL16	2	1	2	5
IL1RL1	2	2	1	5
IL27	2	1	2	5
ITGA6	1	2	2	5
ITGAM	2	1	2	5
KLRK1	2	1	2	5
LCMT1	3	1	1	5
LEP	1	1	3	5
LYZ	2	1	2	5
MAPK14	1	2	2	5
MEOX2	2	1	2	5
MMP3	1	1	3	5
NRXN1	2	1	2	5
OSM	2	1	2	5
PDGFA	2	1	2	5
PDGFB	2	2	1	5
PDPK1	1	2	2	5
PDZD2	3	1	1	5
PIGF	1	2	2	5
PTK6	1	2	2	5
PTPN11	0	2	3	5
PTPRR	2	2	1	5
SELP	1	2	2	5
SERPINE2	2	1	2	5
SIGLEC1	1	2	2	5
SIGLEC11	2	2	1	5
SLU7	3	1	1	5
SMIM21	1	1	3	5
SPINT2	2	1	2	5
STAMBP	2	2	1	5
SYNCRIP	1	2	2	5
TFF1	2	2	1	5
TGFA	3	1	1	5
THBS4	2	2	1	5
THPO	1	1	3	5
TIMP2	1	2	2	5
TIPIN	1	2	2	5
ZNF577	1	2	2	5
ADM5	1	1	2	4
ALPL	2	1	1	4
ANG	3	0	1	4
ANGPT2	2	1	1	4
AQP4	2	1	1	4
ARG1	1	1	2	4
BTC	2	1	1	4
BUB1B-PAK6;PAK6	1	1	2	4
C1R	1	2	1	4
CADM3	3	0	1	4
CCL15	1	1	2	4
CCL16	1	2	1	4
CCR9	1	1	2	4
CDH15	2	1	1	4
CFI	1	2	1	4
CHIT1	1	2	1	4
CX3CL1	3	0	1	4
CXCL9	2	1	1	4
DUSP3	1	1	2	4
EFEMP1	3	1	0	4
EFNB1	1	2	1	4
EPHA2	0	3	1	4
F10	2	1	1	4
FGF17	2	1	1	4
FGFR3	2	1	1	4
FLT3LG	1	2	1	4
GABBR1	2	1	1	4
GAPDH	2	1	1	4
GPX3	2	1	1	4
HIBADH	1	2	1	4
HMOX2	1	2	1	4
HSPD1	2	1	1	4
ICAM1	1	2	1	4
ICAM2	2	1	1	4
IGF2	1	1	2	4
IL5	1	2	1	4
ITGB3	1	1	2	4
KIT	1	1	2	4
LAMA1	3	0	1	4
LPA	1	1	2	4
MMP14	2	1	1	4
MRC1	1	2	1	4
MRGPRE	1	2	1	4
NEFL	2	1	1	4
NLRP3	1	1	2	4
NOTCH2	1	1	2	4
OAS1	1	1	2	4
PDK4	2	1	1	4
PES1	1	1	2	4
PGLS	1	1	2	4
PGLYRP1	2	2	0	4
PGLYRP2	1	1	2	4
PRL	2	0	2	4
RAN	2	1	1	4
S100A12	0	1	3	4
SERPINA10	2	1	1	4
SLC3A2	0	1	3	4
STN1	1	1	2	4
TIMP3	2	1	1	4
TMC1	2	1	1	4
VEGFA	1	1	2	4
WIF1	0	2	2	4
AR	1	1	1	3
ARSJ	1	1	1	3
ASIC4	1	1	1	3
BPIFA1	1	1	1	3
BST1	1	1	1	3
C4BPA	1	1	1	3
C8A	0	1	2	3
CCL21	2	0	1	3
CCR5	1	0	2	3
CD274	1	1	1	3
CFH_1	2	0	1	3
CRISP3	1	1	1	3
DLL1	1	1	1	3
DNAJB1	1	1	1	3
DSC3	1	1	1	3
EFNB2	0	1	2	3
EHMT2	1	1	1	3
EIF5A	1	1	1	3
ENG	2	0	1	3
F9	1	1	1	3
GFAP	1	1	1	3
GSN	2	0	1	3
HRNR	0	1	2	3
IL10RB	2	0	1	3
IRF8	0	0	3	3
LSAMP	1	1	1	3
LYPD3	1	1	1	3
MYCT1	1	1	1	3
NEFH	1	1	1	3
OIT3	1	0	2	3
PRND	1	1	1	3
PROC	1	2	0	3
PTX3	1	1	1	3
SEMA6A	1	1	1	3
SPARCL1	1	1	1	3
SPOCK2	1	1	1	3
SPON1	1	0	2	3
SULF1	1	1	1	3
TIMELESS	3	0	0	3
TM9SF1;AL136295.1	1	1	1	3
TMEM79	1	1	1	3
TMPRSS15	1	1	1	3
ULBP3	1	0	2	3
VCAM1	1	1	1	3
ADAMTS13	2	0	0	2
AMBP	1	0	1	2
AMFR	2	0	0	2
C7	0	1	1	2
CASP8AP2	0	1	1	2
CD244	0	1	1	2
CFD	1	1	0	2
CLEC11A	0	1	1	2
GRN	1	0	1	2
IFNAR1	1	0	1	2
LCAT	0	1	1	2
LEPR	0	0	2	2
PIM1	0	1	1	2
PRAP1;ZNF511-PRAP1	1	1	0	2
RPS3	0	0	2	2
RXFP1	0	1	1	2
TGFBR2	0	1	1	2
USHBP1	1	0	1	2
ANGPTL4	1	0	0	1
ARPC2	0	0	1	1
CD34	0	0	1	1
CPNE1	0	0	1	1
GC	0	0	1	1
HP	0	1	0	1
JAML	0	0	1	1
NID1	0	0	1	1
QSOX1	0	0	1	1
SERPINA1	0	0	1	1
SERPINA6	0	1	0	1
ZNRF3	0	0	1	1
BPGM	0	0	0	0
CAPZB	0	0	0	0
FGFR1	0	0	0	0
PECAM1	0	0	0	0
RPSA	0	0	0	0
